# Supplementary material for: A genome assembly of decaploid Houttuynia cordata provides insights into the evolution of Houttuynia and the biosynthesis of alkaloids
Source: Hortic Res. 2024 Jul 30;11(9):uhae203. doi: 10.1093/hr/uhae203 (PMC11415239; doi:10.1093/hr/uhae203)
Supplement: Web_Material_uhae203 [file web_material_uhae203.zip]

Archive with 3 entries (3 files):
- Supplemenatary Figures 1-17.docx
- supplementary table 11.xlsx
- Supplementary Tables 1-10.docx
