# Supplementary material for: A genome assembly of decaploid Houttuynia cordata provides insights into the evolution of Houttuynia and the biosynthesis of alkaloids
Source: Hortic Res. 2024 Jul 30;11(9):uhae203. doi: 10.1093/hr/uhae203 (PMC11415239; doi:10.1093/hr/uhae203)
Supplement: Web_Material_uhae203 [file web_material_uhae203.zip › supplementary table 11.xlsx]

## Sheet: gene.mean_fpkm_matrix
Supplementary Table 11. Gene expression in different parts of Houttuynia houttuynia. The first column is gene ID, the second to sixth column is average expression value of FPKM in each tissue, and the seventh column is gene name obtained by annotation.
gene_id	YXC-Y	YXC-G	YXC-GJ	YXC-J	YXC-H	Gene_name
Hc6Ag101699	0.07	2.37	0.23	1.03	1.64	-
Hc9Dg127035	2.35	29.8	1.77	1.47	4.16	ATL48
novel.109402	0	8.19	0	0	0	-
Hc4Ag85524	1.68	1.99	4.56	5.07	2.35	AUX28
unanchor2g133670	0.73	0.28	4.94	3.34	5.12	EXL3
novel.109403	0.41	2.77	0.12	0.18	2.7	-
Hc1Bg59604	0.1	0	0.17	0.11	0	CYP98A2
Hc1Bg59607	0	3.33	0.14	0	0	At1g57790
Hc1Bg59606	19	42.93	17.06	13.04	43.53	CYS6
Hc1Bg59601	0	0	0	0	1.61	C3H
Hc1Bg59600	2.42	0.6	1.43	1.44	2.8	SPT6
Hc1Bg59603	0	0.57	0.03	0.11	1.4	At5g07050
Hc1Bg59602	0.02	0.05	0	0.06	0.14	MAP65-5
Hc4Ag85521	2.4	3.77	2.91	3.15	3.6	ZIFL1
novel.28028	0.43	2.17	0.26	0.23	1.28	CXIP4
Hc1Bg59609	0.88	11	10.82	13.84	5.45	CYP98A2
Hc9Dg127034	0.15	1.13	0.34	1.02	3.55	RSS3
Hc6Bg102659	1.74	4.66	2.61	1.69	2.66	VP22-1
unanchor2g133673	1.91	1.71	4.47	3.8	3.68	GAE2
unanchor750g140545	7.59	4.55	16.63	19.52	18.31	Os01g0760600
unanchor750g140544	0.44	0.03	0.48	0.25	1.3	GL2
Hc4Ag85522	1.13	0.23	1.17	1.13	3.26	ZIF1
unanchor843g140763	0	0	0	0.2	0	At1g07360
Hc18Cg52938	0.79	1.49	0.97	0.22	0.26	abhd17b
Hc18Cg52939	2.69	0.26	0.47	1.94	2.29	LRK10L-1.2
Hc18Cg52936	0.49	14.75	2.37	0.64	0.26	msrA
Hc18Cg52937	0.94	0.37	1.68	2.08	0.75	LRK10L-1.2
Hc18Cg52934	2.12	1.78	4.69	4.69	2.58	LRK10L-1.2
Hc18Cg52935	0.3	0.48	0.07	0.36	1.32	-
Hc18Cg52932	0.54	2.2	0.5	0.69	1.26	-
Hc18Cg52933	0.26	10.42	3.17	3.95	3.25	GAT1_2.1
Hc18Cg52930	0.12	0.02	0.21	0.42	0.66	ZAR1
Hc18Cg52931	0.06	0.27	0.28	0.99	5.31	POPTR_0012s05040g
novel.25533	1.73	0.89	2.31	1.7	2.25	CID3
unanchor2g133672	60.85	71.06	83.7	44.34	35.25	EPSPS
Hc13Eg26811	4.18	1.35	1.17	0.6	3.57	UBP15
Hc13Eg26810	0.83	0.39	0.18	0.56	0.28	Hgsnat
Hc13Eg26812	3.26	6.95	4.95	4.37	1.76	ACS
Hc5Bg92841	23.28	0.12	1.27	4.42	2.87	At4g39970
Hc4Ag85528	0	0.08	0	0	0	3MMP
Hc7Cg114225	1.17	1.25	1.95	1.7	2.03	At1g12760
unanchor723g140481	0.17	0	0	0.07	0	ABCC2
unanchor384g136426	0.53	0	1.84	4.01	0.9	-
novel.69564	0.27	0	0	0.34	4.52	-
Hc7Cg114224	0.19	0.06	0.11	0.13	0.57	APSR1
novel.69569	0	6.35	0	0	0	-
Hc5Eg98106	9.39	1.48	2.47	5.4	6.06	WRKY65
novel.19740	0	48.15	0	0	0	-
Hc6Ag100876	0.28	0.01	0.22	0.23	0.07	PCMP-H21
Hc6Ag100877	0.21	0	0.38	0	0.18	-
Hc6Ag100874	5.37	1.64	0.47	3.66	1.47	Os06g0717400
Hc6Ag100875	1.71	0.74	2.82	0.31	3.57	APF1
Hc6Ag100872	25.26	23.23	28.33	28.22	18.59	P4H3
Hc6Ag100873	1	2.79	1.82	1.03	1.91	VPS53
Hc6Ag100870	1.14	3.97	0.94	2.21	1.55	At1g76070
Hc15Dg38410	10.2	4.83	1.03	1.77	3.75	RPL6
Hc6Cg104444	3.1	4.24	1.09	1.65	3.17	-
Hc6Ag100878	1.3	1.79	1.29	0.71	1.93	RBM39
Hc18Ag50403	0.12	0.1	0	0	0	MAP1B
Hc8Cg119625	2.6	7.06	3.93	3.5	3.38	tmem18
novel.10041	0.81	2.06	0.88	1.18	0.79	GGAT2
novel.8746	0.89	0.49	1.12	1.55	1.41	-
novel.28026	2.9	0.37	2.03	1.87	3.26	PRT6
unanchor2g133674	4.39	0.73	10.37	3.85	4.33	WAXY
Hc6Bg102593	0.08	0.11	0.11	0.13	0.21	PCMP-E78
novel.26840	0	1.1	0	0	0.43	ACR9
Hc5Eg98104	22.82	25.14	15.84	22.76	23.21	UBC32
novel.59799	0.32	5.96	2.43	1.37	0.36	At1g05700
Hc9Dg127030	2.08	2.58	3.3	4.93	4.93	-
Hc14Eg32921	8.93	26.69	5.63	9.53	9.62	KING1
Hc14Eg32920	2.25	10.15	4.04	4.27	6.87	-
Hc14Eg32923	2.45	0.65	0.49	1.02	1.21	htpX2
Hc14Eg32922	2.14	1.48	2.58	2.27	2.9	EXO70B1
Hc14Eg32924	0	0.13	0.02	0	0.09	MAP65-8
Hc14Eg32927	0	0.4	0	0	0.13	CYP78A4
Hc14Eg32926	0	0	0.01	0.01	0	TIO
novel.66522	3.9	1.52	5.5	7.16	8.38	PPA1
Hc3Ag76999	1.32	0.42	0.12	1.58	3.31	KCS1
Hc3Ag76998	16.38	0.13	0.57	4.69	3.85	CHLM
novel.109219	0	9.95	0	0	0	-
Hc3Ag76993	0	0.57	0.08	0.11	0	BHLH120
Hc3Ag76992	3.3	2.11	2.83	3.06	2.9	URT1
Hc3Ag76991	0	1.23	0	0.15	0	At3g15890
Hc3Ag76990	0.74	2.15	3.07	2.33	2.05	UCC1
Hc3Ag76997	3.61	0	0.04	0.83	2.31	-
Hc3Ag76996	0	3.47	0	0	0.19	-
Hc3Ag76995	0.04	0	0.13	0.92	1.6	GIF1
Hc3Ag76994	0.63	1.12	0.88	0.64	0.74	OR23
Hc6Cg104441	4.55	2.55	2.6	3.04	4.77	DGD1
Hc16Bg41058	2.61	17.31	3.53	4.41	5.42	CYT1
Hc16Bg41059	0.22	0	0	0	0	At2g39795
Hc16Bg41056	0	0	0.22	0	0	UVR8
Hc16Bg41057	1.62	14.08	1.31	0.92	2.65	PAM16L2
Hc16Bg41054	0	4.55	0	0.02	0.05	ZFP10
Hc16Bg41055	2.4	2.57	3.96	2.68	3.91	BPM3
Hc16Bg41052	0.18	0	0.07	0	0.14	At2g44920
Hc16Bg41053	0.01	0.38	0	0.01	0.14	-
Hc16Bg41050	1.26	3.83	5.47	2.25	0.89	ETR2
Hc6Ag100252	2.81	1	0.94	0.8	1.38	COG0212
Hc6Ag100253	2.82	28.03	11.98	3.84	4.51	ERF110
Hc6Ag100250	0	0	0	0	0.03	FLA19
Hc6Ag100251	1.99	2.5	0.56	0.59	1.55	MitHPPK/DHPS
Hc6Ag100256	5.23	8.53	1.31	1.55	6.52	ASHH1
Hc6Ag100257	3.26	16.1	3.34	5.07	6.71	At2g21120
Hc6Ag100254	2.24	0.69	0.79	1.08	1.76	RNR1
Hc6Ag100255	1.76	3.7	4.16	2.86	2.9	PAT08
Hc6Eg109268	3.22	0.86	1.96	1.67	3.21	HULK2
Hc6Eg109269	2.04	2.42	1.25	1.77	2.26	GPX5
Hc6Ag100258	7.7	94.69	11.01	9.42	16.33	At5g02930
Hc6Ag100259	3.76	0.77	2.55	1.79	5.6	ABCD1
novel.2797	3.35	15.41	8.44	5.64	6.64	At4g28440
Hc5Bg93691	3.12	7.07	1.32	1.82	2.99	SFGH
Hc5Bg93692	0.05	0.06	0.05	0.11	0	LIS
Hc5Bg93693	1.93	2.18	4.14	2.07	1.36	-
Hc5Bg93694	2.16	0.17	1.22	0.85	2.02	dnajc7
Hc5Bg93695	2.73	16.85	0.8	0.74	1.72	-
Hc5Bg93696	0.01	0.39	0.24	0.18	2.23	CKX9
Hc5Bg93697	25.9	95.73	119.19	75.88	22.59	CBP
Hc5Bg93698	1.65	1.83	1.19	1.09	1.69	utp7
Hc5Bg93699	2.82	3.46	2.03	1.57	5.04	INO80
Hc6Cg105535	0.76	0.23	0.19	0.21	1.17	SDN5
Hc6Cg105532	23.24	0	0.04	0.57	0.26	-
Hc15Dg38413	1.69	12.01	2.99	6.31	2.92	spg1
Hc6Cg105533	1.17	0.39	0.86	1.35	1.24	VPS39
unanchor750g140546	0.81	0.7	0.02	0.21	0.29	ROPGEF8
Hc6Cg105530	1.21	1.99	1.43	1.52	1.18	slr0305
Hc1Bg58792	1.87	0.79	1.49	1.2	1.67	SIS8
Hc6Cg105531	0.11	0.05	0.11	0.04	0.08	CHX19
Hc7Ag111243	13.98	15.74	2.96	1.28	7.91	-
Hc2Eg74897	0	0	0	0	1.49	MAPKKK17
Hc2Eg74896	0	0.13	0	0	0	FT1
Hc2Eg74895	0	0	0	0	0.12	MAPKKK17
Hc1Dg62769	7.53	8.01	8	8.68	11.09	SC35
Hc2Eg74892	0.13	0	0.12	0.06	0.29	FIS1
Hc2Eg74891	0.11	0.04	0.02	0.09	6.78	ABCG22
Hc2Eg74890	0	0	0	0	0.76	Rnf13
Hc1Dg62762	0	1.67	0	0	0.03	-
Hc1Dg62763	3.27	8.15	0	1.31	5.18	-
Hc1Dg62760	0	0.59	0.33	0.08	0.61	CYP71D55
Hc1Dg62761	0	0	0.13	0	0	SNE
Hc1Dg62766	10.28	0	0.04	0.83	0.77	-
Hc1Dg62767	1.2	1.71	1.08	1.36	4.27	SbtS
Hc1Dg62764	3.22	0.97	3.44	2.41	11.95	PPI1
Hc1Dg62765	1.33	1.72	0.45	0.57	1.2	BPG2
Hc16Bg40909	0.24	13.94	0.65	0.19	0.13	SAUR71
Hc3Bg78648	3.32	9.24	4.03	4.29	5.55	TOM2A
Hc3Bg78649	0	0	0	0	0.04	PER20
Hc16Bg40903	0.68	1.14	0.7	1.75	0.87	STO-A
Hc16Bg40902	4.74	8.79	7.24	8.01	7.77	YSL6
Hc16Bg40901	2.26	1.87	4.4	4.8	5.42	YSL6
Hc16Bg40900	0.02	0.48	0	0.02	0.35	-
Hc16Bg40907	10.67	2.29	7.92	8.14	10.78	EXA1
Hc16Bg40906	4.42	2.52	3.42	3.09	4.13	SWI3A
Hc16Bg40905	43.87	12.67	5.9	11.29	16.59	PNSL5
Hc16Bg40904	5.12	6.37	9.38	8.13	13.67	ACR4
novel.55404	13.75	41.52	23.48	16.08	11.49	BZIP53
Hc6Cg105539	2.63	0.24	0.44	0.96	1.14	HDA14
Hc7Cg114246	13.23	2.22	11.21	13.92	3.78	-
unanchor5g138358	3.36	0.52	2.14	2.41	3.46	At1g61300
novel.21317	1.76	59.25	15.16	21.62	27.96	KINB1
unanchor5g138356	0.11	4.16	0	0	0	ILR3
unanchor5g138357	1.23	0.22	0.13	1.7	0.39	CYP82C4
unanchor5g138354	0.76	0.59	0.72	0.27	0.74	FEY
unanchor5g138355	7	1.01	0.06	0.11	1.93	-
unanchor5g138352	0.24	0.12	0.54	0.85	1.42	At1g48405
unanchor5g138353	2.38	1.8	2.4	1.77	3.08	PUB62
unanchor5g138350	0	0	0	0	0.21	SSL13
novel.18083	6.67	7.91	5.96	7.74	1.25	CML5
Hc14Bg29096	1	0.45	0.25	2.28	0.68	-
Hc14Bg29097	2.37	3.17	3.74	4.03	3.42	COL15
Hc14Bg29094	0	11.1	0.43	0	0	VIT_17s0000g00560
Hc14Bg29095	32.08	9.6	9.73	14.03	2.82	RCOM_1504680
Hc14Bg29092	23.71	1.01	3.92	4.43	4.58	SKL1
Hc14Bg29093	6.08	14	8.18	9.41	10.19	UBC27
Hc14Bg29090	3.36	1.8	3.92	3.18	4.12	At2g33490
Hc14Bg29091	3.58	1.6	2.13	2.23	3.2	At1g54610
Hc6Bg103894	1.72	3.35	7.05	3.09	2.19	GAD1
Hc6Bg103895	9.29	1.05	0.99	4.14	2.16	CNGC20
Hc6Bg103896	1.68	1.96	1.33	2.99	4.48	-
Hc17Cg47468	5.43	5.4	7.23	9.52	12.14	MOT2
Hc6Bg103890	12.38	3.79	4.15	3.27	3.43	Os02g0773300
Hc6Bg103891	0.13	0	0	0.31	0.54	GAD1
Hc14Bg29098	0.59	0.61	1.51	1.36	0.19	At2g41970
Hc14Bg29099	1.2	3.3	0.9	0.86	1.01	CRL
Hc6Dg107571	3.75	1.1	0.36	0.88	4.83	Os01g0367900
Hc6Dg107570	2.92	15.02	1.6	1.96	4.95	-
Hc6Dg107573	4.38	3.66	6.24	5.34	4.52	At1g54610
Hc6Dg107572	1.45	0.28	0.51	1.4	1.66	-
Hc6Dg107575	0.99	0.49	1.39	1.07	1.42	DELTA-ADR
Hc6Dg107574	3.54	3.7	1.5	1.61	2.53	-
Hc6Dg107577	1.37	0.31	0.18	1.56	10.62	-
Hc6Dg107576	4.06	6.05	1.06	1.21	1.66	At1g54570
Hc6Dg107579	4.27	1.3	3.48	3.78	4.59	wdr48
Hc5Eg99933	0.08	0.04	0.1	0.31	0.3	-
unanchor1g130479	17.82	28.26	19.26	15.74	27.92	-
novel.32635	7.59	1.49	0.99	0.87	8.91	-
novel.32634	0	18.35	0	0	0	-
Hc7Cg113479	2.55	1.9	0.75	1.69	3.74	RXW8
Hc7Cg113478	0.36	0	1.38	2.34	1.76	Cdc123
novel.118481	0	7.88	0	0	0	-
Hc7Cg113474	2.49	2.58	3.21	2.92	3.71	At3g49725
Hc7Cg113477	0	0	0	0.47	0	ACS3
Hc7Cg113476	7.31	12.51	13.26	6.48	5.99	CGR2
Hc7Cg113471	1.26	3.39	1.71	1.76	2.9	CBSDUF3
Hc9Bg124440	109.64	128.61	132.05	169.76	68.11	TIP1-1
Hc7Cg113473	0.03	0	0	0	63.39	RAM2
Hc7Cg113472	7.21	62.4	33.6	11.34	17.65	RPS28
novel.88696	1.15	0.68	0.14	2.77	3.38	-
novel.88697	2.74	0	0	4.76	5.61	-
unanchor944g140985	1.78	1.33	0.69	0.75	2.29	AFC3
novel.88692	0.3	2	1.07	0	0.79	-
Hc10Bg02847	18.77	16.83	31.2	25.3	14.77	ERS1
novel.75980	1.48	5.49	1.45	1.19	1.91	LSU2
unanchor4g137967	2.95	6.14	2.2	2.08	3.71	At4g09580
Hc1Ag57926	0.06	0.42	0.09	0.05	0.22	XRCC4
novel.65128	10.72	28.1	11.28	8.85	10.46	SNRPD2
novel.75988	0.08	4.86	0	0.02	0.08	-
novel.75989	0	7.28	0	0	0	-
Hc13Ag21259	0.61	0.26	0.53	1.62	7.77	-
novel.18769	0	3.35	0	0.7	0	TIC100
novel.127937	0	6.56	0	0	1.46	Os06g0561000
Hc16Eg44188	8.11	10.87	15.51	11.46	5.79	BOB1
Hc16Eg44184	17.72	6.64	25.96	20.27	22.7	-
Hc16Eg44185	0.37	0	0	0	0	-
Hc16Eg44186	37.35	58.94	32.87	24.32	25.17	UGE5
Hc16Eg44187	0	0	0	0	0.66	WSD11
Hc16Eg44180	0.02	0.21	0.06	0.27	0.35	At5g08460
Hc16Eg44181	18.69	6.33	16.61	31.53	10.87	PI4KG4
Hc16Eg44182	4.45	2.05	12.07	27.44	3.22	PME34
Hc16Eg44183	2.5	2.16	2.69	4.44	3.59	At4g10955
Hc14Dg30848	0.13	0	0	0	0.12	CYP71A9
Hc9Dg127798	0.84	7.89	0.76	0.56	2.47	mrpl51
Hc9Dg127799	0.5	0.49	0.49	0.24	1.23	-
Hc9Bg124554	5.83	12.36	6.52	4.85	5.47	AAP19-1
Hc14Dg30841	0.02	0.19	0.06	0.12	0.17	At1g32860
Hc14Dg30840	9.6	20.66	18.51	8.34	10.46	Cacybp
Hc14Dg30843	1.55	1.53	0.42	0.39	1.47	GAUT3
Hc14Dg30842	3.59	3.93	7.19	8.14	3.62	CTPS1
Hc9Dg127790	1.04	0.22	0.38	0.3	0.91	rsmG
Hc14Dg30844	0.31	0.1	0.03	0.07	0.21	UBP13
Hc14Dg30847	0	0	0	0	0.73	-
Hc14Dg30846	3.01	0	0.14	2.11	2.31	At5g45670
Hc6Bg102149	1.18	0.17	0.13	0.41	1.28	At3g02645
Hc3Bg79021	8.58	8.37	1.61	1.66	6.25	ASK8
unanchor2g133880	0.23	0.03	0.12	0.37	0.04	pckA
Hc9Bg124556	9.63	32.77	1.52	5.04	11.43	czib
novel.28816	0	6.8	0	0	0	SRG1
Hc7Cg114242	13.79	12.04	16.33	6.81	16.05	HSP90
Hc15Dg37939	6.88	8.3	2.38	5.26	5.19	-
Hc15Dg37938	4.21	1.71	1.75	2.86	3.54	Ambra1
Hc15Dg37937	1.93	0.1	2.48	3.13	1.95	AMT1-1
Hc15Dg37936	0.52	0	0.31	0.42	0.37	PCMP-E57
Hc15Dg37935	3.46	5.24	1.41	2.16	3.09	VPS37-1
Hc15Dg37934	0.74	1.88	1.68	1.19	2.35	-
Hc15Dg37933	11.23	0	0	0.73	0.64	-
Hc15Dg37932	2.15	2.02	2.55	2.06	4.14	prpf39
Hc15Dg37931	1.82	4.98	1.4	1.19	2.68	NTF2
Hc15Dg37930	1.23	0.15	0.36	0.88	0.04	-
Hc6Bg103238	8.53	5.2	5.17	7.72	7.43	SrpRalpha
Hc10Bg02845	7.77	1.33	0.17	0.77	2.11	STR9
Hc5Dg97246	5.73	0.87	0.46	0.46	7.62	PSY
novel.14048	0.8	4.43	2.81	1	5.56	CUL4
Hc6Bg103230	0.29	1.01	1.18	0.21	0.16	CYP40
Hc3Bg79025	4.41	3.31	1.72	3.56	4.86	RFC2
Hc6Bg103232	1.05	0.9	1.31	1.05	1.47	RAB11D
Hc6Bg103233	6.83	2.42	1.89	1.94	1.73	TPS1
Hc6Bg103234	7.51	50.83	18.03	23.53	6.51	-
Hc6Bg103235	0.33	0.26	0.41	0.53	0.28	CG8370
Hc6Bg103236	42.08	31.14	28.78	22.94	20.42	RBP47
Hc3Bg79024	0	0	0	0	2.58	CET1
Hc6Cg104448	0.14	0	0.18	0	0.14	PCMP-H52
Hc7Cg114241	3.7	7.38	3.37	5.32	4.58	RMR1
Hc3Bg79027	0.7	0.07	0.06	0.07	0.31	PATROL1
Hc5Dg97242	11.36	0	2.77	8.64	16.66	AGO1B
novel.66572	0	1.49	0	0	0	-
unanchor4g137364	0.6	0.76	0.95	1.24	0.63	midA
unanchor2g133608	0.42	1.22	0.14	0.29	1.11	-
Hc9Bg124947	2.88	1.27	1.12	1.64	3.91	-
Hc8Eg121943	3.9	1.64	4.79	3.14	7.57	HOS15
novel.66571	6.51	30.03	1.65	1.5	4.31	-
Hc9Bg124558	0.34	0.27	1.54	1.53	0.45	BC10
Hc12Eg19832	1.73	0.53	2.57	1.55	2.57	-
Hc12Eg19833	1.33	0.48	6.58	4.66	2.37	CYP71A9
unanchor1g130291	3.53	1.48	0.95	0.98	1.91	HSP17.6C
novel.66570	1.59	3.79	0.64	0.97	1.08	-
Hc12Eg19836	0	0.61	0	0.53	0	Os05g0344400
Hc12Eg19837	20.77	13.32	30.57	53	10.72	-
Hc12Eg19834	0.26	2.06	0.04	0.88	0.59	RER6
Hc12Eg19835	6.99	8.54	5.97	7.01	7.17	PAC1
Hc13Ag20804	2.35	1.67	1.91	1.75	2.96	TAF12B
Hc13Ag20805	1.78	1.66	1.14	1	2.31	EMB1444
Hc12Eg19838	11.04	5.79	2.8	16.38	3.39	WRKY24
Hc12Eg19839	0.06	0	0.04	0.03	0.09	SOT5
Hc13Ag20800	4.04	2.73	0.57	1.34	4.37	-
Hc13Ag20801	8.94	5.06	3.39	5.32	13.14	AKR4C9
Hc13Ag20802	0.15	1.12	1.49	1.65	0.77	WAKL20
Hc13Ag20803	0.06	22.26	1.73	3.92	2.21	-
Hc16Eg44728	10.78	3.13	9.98	6.24	8.02	KAS1
Hc16Eg44729	0.31	58.42	2.16	15.68	0.15	-
Hc14Ag27552	1.47	0.22	0.64	0.76	1.08	ILA
Hc2Dg73270	0.41	1.45	1.54	1.58	1.37	TBL33
novel.16395	0	3.94	0	0	0	-
Hc16Eg44720	2.45	10.25	8.25	5.88	2.75	At2g39795
Hc16Eg44721	0.07	0	0	0.06	0	AKR4C9
Hc16Eg44722	16.21	6.82	7.52	7	7.33	UPP
Hc16Eg44723	1.68	2.44	0.1	1.73	0.85	Os03g0268000
Hc16Eg44724	1.25	0.08	1.86	1	0.47	2024-08-05
Hc16Eg44725	0.04	0.13	1.39	1.19	1.87	BLH9
Hc16Eg44726	0.02	1.89	5.2	3.18	0.35	NPF5.7
Hc16Eg44727	0	1.14	0	0	0.11	-
unanchor4g137235	9.5	3.16	7.03	6.12	9.7	-
Hc11Ag08289	1.02	1.94	1.57	0.5	1.02	SFC1
novel.15066	0	2.88	0.18	0	0.36	MYB26
novel.15062	0.22	0.24	0.75	0.67	0.22	DOF5.3
Hc13Bg23024	3.4	4.88	4.43	4.97	1.67	GAUT15
Hc15Cg36692	0.1	0	0	0	0	-
Hc15Cg36690	4.78	10.24	5.65	3.09	4.41	TOM20
Hc15Cg36691	1.99	1.6	1.71	2.15	2.49	CTDSPL2
Hc15Cg36696	1.78	4.23	1.75	2.01	2.27	Os02g0506500
Hc11Dg11738	0	0	0	0	0.01	SBT4.9
Hc15Cg36694	7.23	0.93	0.69	2.25	2.35	yciO
Hc15Cg36695	8.1	11.26	8.13	9.03	6.59	At1g67340
Hc11Dg11735	0	0.13	0.09	0.08	0	ACS3
Hc11Dg11734	3.1	4.46	7.44	19.2	9.88	CYT1
Hc11Dg11737	0	0	0.13	0	0.16	RXW8
Hc11Dg11736	4.95	3.7	2.07	2.32	1.94	At3g58140
Hc11Dg11731	22.99	63.95	38.11	56.63	13.12	-
Hc11Dg11730	0.78	0.27	0.42	0.39	0.73	CYP714C2
Hc11Dg11733	1577.88	2609.29	1680.2	3121.4	728.83	-
Hc11Dg11732	2.34	0.71	0.98	1.37	2.4	CYP714C2
Hc2Eg76635	2.2	5.87	2.57	2.32	1.46	ECHIA
Hc2Eg76634	0.01	0	0.02	0.02	0.1	At4g16230
novel.80727	1.77	12.79	0	0	0	-
Hc2Eg76636	11.8	2.49	2.62	2.82	2.43	At3g17090
Hc2Eg76631	11.74	2.02	1.39	2.57	3.95	ABCB11
Hc2Eg76630	3.43	1.4	1.98	2.35	2.91	PHYB
novel.61358	0.25	2.92	0	0.09	0.86	-
Hc2Eg76632	2.97	7.65	1.49	1.55	5	TBP1
Hc2Eg76639	0.58	1.83	0.86	0.91	1.06	-
Hc2Eg76638	1.84	3.02	1.35	1.07	1.75	-
unanchor32g136194	24.96	0	0.03	110.22	0	TAR1-A
Hc6Bg103475	2.7	1.49	2.48	3.46	4.2	FLCY
novel.60409	2.03	0.19	0.32	0.52	2.01	TIC236
novel.60408	7.05	0.24	0.86	0.74	5.85	TIC236
novel.85620	0	2.64	0	0.11	5.52	-
novel.40355	1.57	0.35	0.53	0.55	1.8	-
novel.60406	0.67	0	0	0.28	0	SSG4
unanchor3g135675	0	0	0.04	0	0	ECA1
novel.60402	0	12.34	0	0	0	-
Hc2Dg72999	7.34	6.12	7.98	6.55	8.08	RIE1
Hc2Dg72998	9.64	11.56	4.59	7.08	23.2	MAP70.1
novel.24481	0.71	8.68	0.3	0.34	0.89	CBP31
Hc2Dg72997	0.14	0.9	0.07	0.11	0.14	Cenpv
Hc2Dg72996	0	0	0	0	0.03	Os08g0562700
Hc3Eg84230	0.19	0.24	0.7	0.28	0.22	KIN11
Hc2Dg72993	0.2	0	0	0.01	0.01	psbA
novel.60847	7.85	9.22	18.88	7.91	0.79	-
Hc15Ag33356	2.18	1.19	2.37	1.76	3.53	PMIR1
Hc15Ag33357	3.7	3.16	1.7	2.9	3.76	NSUN5
Hc15Ag33354	15.44	8.98	24.12	18.64	9.47	-
Hc15Ag33355	4.11	4.7	1.29	2.27	2.41	GPC1
Hc15Ag33352	0.5	7.98	1.77	2.6	5.07	-
Hc15Ag33353	1.79	0.49	0.48	0.47	3.32	SNRNP48
Hc15Ag33350	5.64	6.31	5.23	2.89	3.14	HLP
Hc15Ag33351	13.22	11.68	12.51	8.91	11.35	pol5
unanchor730g140499	0.08	0.86	0.22	0.24	1.4	NET2A
Hc6Ag100871	5.25	8.97	9.66	6.43	8.25	Os09g0504400
Hc9Bg124448	0.42	3.16	0.51	0.65	13.07	SDC1
Hc15Ag33358	11.14	22.21	8.86	10.45	11.23	EXOSC7
Hc15Ag33359	2.53	5.33	0.8	1.56	2.39	Trip4
Hc7Eg116708	0.1	3.21	3.2	1.24	0.48	At4g06744
Hc7Eg117538	1.67	3.08	0.3	0.28	1.2	-
Hc7Eg116702	0.24	0.74	0.43	0.21	0.63	-
Hc7Eg116703	10.14	15.75	10.55	7.91	9.47	HD6
Hc7Eg116700	83.95	148.8	193.07	243.06	26.04	ZAT10
Hc7Eg116701	2.07	0.88	0.92	0.84	3.47	NPY2
Hc7Eg116706	36.63	42.94	51.22	38.06	86.37	RD21B
Hc7Eg116707	0.94	0.02	0.36	0.47	1.36	GFS12
Hc7Eg116704	0.12	0	0	0.02	0.13	RECQSIM
Hc7Eg116705	2.98	12.74	9.36	20.91	6.79	LBD39
Hc11Ag08787	1.76	0	0	0.08	2.95	ZIP8
Hc11Ag08786	2.49	1.78	1.55	1.78	2.66	SUF4
Hc11Ag08785	1.76	0	0.27	0.36	0.52	SUF4
Hc11Ag08784	2.93	1.46	6.48	3.49	1.52	ERG
Hc11Ag08783	0.71	0.07	1.09	0.29	0.67	EMB2217
Hc11Ag08782	3.29	18.81	4.58	5.24	10.99	RSM27
Hc11Ag08781	60.13	58.03	8.87	26.19	34.49	ALIS3
novel.111167	0	51.29	0	0	0	-
Hc14Cg29818	0.11	1.03	0.1	0.46	0.05	CYP76B6
novel.124659	0.16	1.92	0.93	0.34	0.33	CARM1
Hc11Ag08789	6.89	2.36	0.43	0.97	1.52	-
Hc11Ag08788	0.1	0.1	0.12	0	0.19	AAH1
unanchor1188g131475	0	0.1	0	0	1.13	-
unanchor3g135973	0.41	6.87	0.59	0.49	0.62	-
novel.7025	11.38	3.71	4.1	4.44	8.47	-
novel.7024	0.42	0.76	0.23	0	0.38	-
unanchor3g135972	0	1.04	0	0.03	0.11	KAO1
Hc6Ag100879	0.24	0.16	0.04	0.14	0.65	NIP1
unanchor3g135971	21.36	0	0	2.24	1.64	GDCSH
novel.13507	0.2	0.9	2.6	1.04	0.66	-
Hc8Eg121949	1.5	2.1	0.62	1.37	1.6	-
novel.92373	0.85	2.35	1.46	0.58	1.17	-
unanchor3g135970	1.13	1.77	0.14	0.53	0.8	-
Hc10Ag00098	0.05	0.32	0.02	0.14	0.69	-
Hc10Ag00099	0	0.08	0	0	0	At3g21360
Hc10Ag00094	0	0.06	0	0	0	MIZ1
Hc10Ag00095	4.29	4.34	4.46	4.02	6.69	zcchc8
Hc10Ag00096	0.4	0.2	0.04	0.16	0.59	GEX3
Hc10Ag00097	1.87	0.74	0.6	0.5	1.33	Zc3hc1
Hc10Ag00090	6.59	0.91	1.16	4.08	2.86	ALA9
Hc10Ag00091	1.19	0.31	0.69	0.65	1.52	TADA
Hc10Ag00092	3.24	7.39	4.02	5.05	1.43	PHO1-H1
Hc10Ag00093	4.41	1.28	5.48	5.37	4.6	PPC4
Hc2Cg71118	1.81	0.22	0.67	2.6	2.22	LYK5
Hc13Bg23029	11.6	2.28	13.32	9.08	14.2	ALDH10A9
Hc2Cg71113	0.52	0.32	0.49	0.52	0.24	-
Hc2Cg71112	0.45	1.23	1.68	1.1	0.79	-
Hc2Cg71111	127.13	98.44	93.63	265.61	43.85	-
Hc2Cg71110	2.15	1.93	0.8	1.57	1.66	RITF1
Hc2Cg71117	0	0	0.04	0.45	0.2	LYK5
Hc2Cg71116	1.43	0.28	0.46	0.64	1.25	SKI3
Hc2Cg71115	10.01	9.96	13.13	9.51	11.76	ufd1
Hc2Cg71114	2.16	18.43	8.94	4.8	5.72	SPAC24B11.05
Hc12Cg16956	6.99	11.22	86.18	40.77	14.79	TUBA
Hc12Cg16957	0.58	0.43	1.7	1.99	1.16	SDE3
Hc12Cg16954	0.04	0	0.07	0.46	0.71	AAP6
Hc12Cg16955	0.12	1.32	2.25	1.69	1.37	SDE3
Hc12Cg16952	0.56	5.05	1.51	1.15	5.69	RCD1
Hc12Cg16953	0.06	0	0.1	0.07	0.16	SDE3
Hc12Cg16950	2.5	2.61	3.61	3.12	2.7	-
Hc12Cg16951	0.02	0.25	0.39	0.06	0.51	-
Hc2Bg70034	0	0.12	0	0	0	ANN4
Hc12Cg16958	0.11	0	0	0.12	0.1	FIP2
Hc12Cg16959	9.14	107.45	4.96	6.45	17.28	znf593
Hc8Bg118805	0.31	0	0.04	0.17	0.27	-
Hc2Eg72623	0.14	0.11	0.03	0.02	0.13	-
Hc2Eg72620	13.35	42.44	23.79	21.08	26.01	-
Hc2Eg72621	0.18	1.4	1.35	0.18	0.76	VAC14
Hc2Eg72626	4.37	3.76	6.41	4.96	8.31	RIE1
Hc2Eg72627	1.21	1.22	1.91	0.91	4.32	MAP70.1
Hc8Bg118803	0.15	0	0	0.03	0	TCP5
Hc2Eg72625	7.55	0.34	0.7	0.79	1.72	PCMP-H42
Hc2Bg70032	2.96	9.34	1.87	2.4	5.06	FIS1A
Hc2Eg72628	0.9	4.49	0.51	0.49	1.18	Cenpv
Hc2Eg72629	0	0	0	0	0.03	Os08g0562700
Hc8Bg118809	4.32	7.6	21.92	8.33	10.44	AFP3
Hc6Bg102333	0.16	0	0	0	0.07	AGL103
Hc2Bg70033	0.09	0.05	0	0	0.05	ANN3
Hc7Cg114248	1.69	1.6	1.37	0.46	0.9	PCMP-E48
Hc2Bg70030	0.56	0.53	0.57	0.6	0.97	MIK2
Hc5Bg92904	0.02	0	0	0.46	0.25	GUX2
Hc7Ag110622	5.73	4.92	0.43	2.17	0.88	CPIJ013394
Hc7Bg111804	0	0.07	0.12	0.04	0	LECRK91
Hc7Ag110621	0.02	0	0.02	0	0.02	AAEL011121
Hc5Bg92908	0.05	0.17	0	0.7	0.95	-
novel.95203	2.28	6.35	0.62	1.11	4.3	NRS/ER
novel.118588	0	1.91	0.08	0	0.09	-
novel.10748	0.8	0.3	1.64	1.64	0.9	-
Hc1Ag56016	10.69	0	0	0.42	0.29	algC
Hc1Ag56017	0.06	3.29	0.03	0	0.02	PDR1
Hc1Ag56014	4.52	5.27	4.11	4.62	5.12	MYBS1
Hc1Ag56015	20.09	63.26	10.93	17.94	13.48	CAR5
Hc1Ag56013	9.51	22.19	1.01	1.29	5.52	SPX3
Hc1Ag56010	0	0.05	0.05	0.21	0.46	NPF8.3
Hc5Dg97722	1.22	0.26	1.21	0.93	0.9	-
Hc5Dg97720	13.4	18.95	14.96	16.12	15.8	RHC1A
Hc5Dg97721	10.69	67.52	12.36	10.17	15.15	At3g12390
Hc5Dg97727	0.13	0.36	0.35	0.17	0.18	-
Hc1Ag56018	12.56	6.14	6.89	4.37	8.14	PTST
Hc5Dg97725	0.14	0.15	0.18	0.12	0.56	RE1
Hc6Cg104625	0	0	0	0	0.01	pol
Hc6Cg104624	20.84	21.22	21.14	16.26	15.14	NOP5-2
Hc6Cg104627	1.64	5.46	2.52	5.29	12.79	-
Hc6Cg104626	5.46	18.44	2.27	2.17	0.66	-
Hc6Cg104621	0	0	0	0	0.05	Os02g0642300
Hc6Cg104620	0.71	0	0.12	0.32	0.31	-
Hc6Cg104623	4.62	2.48	2.64	4.38	4.6	PFP-BETA1
Hc6Cg104622	0.59	0.85	1.3	1.64	0.26	RAD
Hc6Cg104629	4.22	5.48	3.5	3.46	6.21	Os04g0533000
Hc11Bg09299	0	0.42	0	0	0.99	-
Hc11Bg09298	0.05	0.34	0.07	0	0.31	-
Hc5Bg93209	4.63	9.87	6.51	5.29	6.89	ARAC3
novel.17689	0.18	1.34	0.17	0	0.09	-
novel.95905	0	1.46	0.29	0.56	0.09	GAD5
Hc11Bg09291	6.25	4.5	3.48	4.95	10.23	PYD3
Hc11Bg09290	7.43	5.59	6.11	9	4.88	At5g10920
Hc11Bg09293	6	0.07	0.03	0.11	6.33	KIN4C
Hc11Bg09292	0.44	0.18	0.55	0.91	2.44	-
Hc11Bg09295	0.51	0	0.23	0.18	0.49	OFUT39
Hc11Bg09294	4.72	2.06	1.17	2.29	4.16	MSL2
Hc11Bg09297	0.34	0.81	0.06	0.37	2.88	PAS2A
Hc11Bg09296	3.9	1.79	1.9	2.68	6.22	ULP2B
novel.110613	0	6.3	0	0	0	-
novel.76042	1.12	0	0	0	0	NUP205
Hc17Ag45509	0.06	0.07	0.05	0.13	0.43	At4g02110
novel.82723	0.03	0.16	0.03	0	34.34	-
novel.76041	0.35	0.46	0.79	0.31	0.53	-
Hc17Ag45500	1.38	0.29	0.97	0.79	1.76	MBD9
Hc17Ag45501	2.58	19.92	7.58	8.9	2.78	HAT5
Hc17Ag45502	3.3	0.62	2.31	1.64	5.5	Rbm25
Hc17Ag45503	1.28	1.69	2.48	1.84	1.36	CAS
Hc17Ag45504	10.24	1.71	4.37	6.27	5.23	AAE17
Hc17Ag45505	0.08	0.59	0.98	1.83	0.48	TBL19
novel.71186	0	8.79	0	0	0	-
Hc17Ag45507	5.42	11.85	1.58	2.32	2.47	CPP1
Hc16Eg43848	1.55	0.13	0.02	0.19	0.43	KAT2
Hc16Eg43849	0	0	0	0	0.03	mutS2
Hc16Eg43840	3.36	0.8	0.4	1.12	0.29	LRK10
Hc16Eg43841	1.22	0.44	0.22	0.65	0.11	LRK10
Hc16Eg43842	2.4	0.43	0.17	0.1	0.71	-
Hc16Eg43843	0	0.09	0	0	0.05	GH3.17
novel.47219	0.05	6	2.43	1.77	0.27	OSR8
Hc16Eg43845	2.42	15.8	2.03	1.69	7.14	bre1
Hc16Eg43846	0.02	0	0.02	0	0	CHS1
Hc16Eg43847	1.86	0.17	1.97	1.19	36.77	-
Hc9Dg126691	2.38	0.41	0.9	0.83	1.16	PCMP-E40
Hc9Cg125719	1.37	1.82	0.63	0.71	1.31	ALKBH2
Hc9Cg125718	11.13	0.72	0.73	2.94	3.71	rsmB
Hc4Cg87569	8.15	0.06	0.09	0.51	0.63	At4g27700
Hc4Cg87568	0	0.2	0.14	0.22	0	RABA3
Hc4Cg87565	1.64	16.76	3.65	3.47	3.24	At2g46620
Hc9Cg125712	4.41	5.8	3.44	3.03	3.86	LA1
Hc4Cg87567	3.84	9.03	20.32	10.59	6.25	Mfsd5
Hc4Cg87566	0.02	0	0.04	0.08	0.02	BEBT1
Hc4Cg87561	0.96	1.03	0.42	0.56	1.38	ERCC1
Hc9Cg125716	7.16	4.82	3.28	4.64	13.88	SEC14L4
Hc4Cg87563	1.27	0.29	0.01	0.22	0.1	-
Hc4Cg87562	3.52	1.86	0.21	1.47	1.07	DGAT3
Hc8Cg119548	0.53	0	3.52	2.9	1.69	At1g56140
Hc8Cg119549	0	0.51	0	0.07	0.22	SAUR71
novel.50193	0.95	0.22	1.76	1.4	1.99	CKL1
novel.9407	1.05	0.54	0.45	1.82	3.17	DTX41
Hc8Cg119540	2.04	0.87	0.57	0.99	2.49	HAK13
Hc8Cg119541	0	0.08	0.08	0.12	0.09	-
Hc8Cg119542	1.03	0.12	0.22	0.55	1.63	-
Hc8Cg119543	0	17.08	0	4.25	2.53	-
Hc8Cg119544	0.83	23.54	5.02	1.95	2.55	PAL6
Hc8Cg119546	1.91	7.07	7.04	2.26	0	At1g56130
Hc8Cg119547	0.21	0.01	0.29	0.34	0	At1g56140
unanchor189g132218	1.63	2.71	1.61	1.52	1.57	At4g10400
unanchor189g132219	0	1.79	0.72	0.84	0	DREB1B
Hc7Ag110943	0.36	5.37	0.28	0.05	0.93	BLOS1
Hc9Dg126697	2.47	5.78	2.1	2.82	6.3	ATS3A
novel.106246	0	1.71	0.04	0.04	0.04	-
unanchor189g132216	1.33	5.41	0.7	0.27	9.75	GerS
novel.106244	1.07	2.54	1.67	1.48	1.07	GPXMC1
Hc12Dg18045	0.07	0	0.05	0.01	0.15	NOV
Hc12Dg18044	0	0.36	0	0	0.08	WOX4
Hc12Dg18047	0.95	0	0.3	0.19	1.95	-
Hc12Dg18046	0.88	0.03	0.42	0.32	1.07	SEC23
Hc12Dg18041	18.89	6.4	3.63	5.3	23.31	D14L
Hc12Dg18043	67.56	45.35	82.59	66.5	70.82	PAB2
Hc12Dg18042	47.05	74.3	42.85	60.25	43.91	Os12g0580900
novel.37169	0.04	63.64	2.06	1.82	1.37	-
Hc12Dg18049	0.1	0	0.08	0.06	0.34	At2g44510
Hc12Dg18048	1.01	0.23	0.41	0.42	2	NOV
novel.73130	0.05	0.63	0	0	0	-
novel.73132	0	7.45	0	0	0.88	-
novel.73135	2.66	0	0.01	0.07	0.25	CPT3
novel.73136	1.37	0	0	0	0	CPT3
novel.73138	1.3	2.99	1.16	0.02	1.07	UBP12
Hc9Dg126694	0.01	0	0	0	0	-
Hc9Ag123348	1.29	3.28	4.01	9.58	1.29	PUB38
novel.3066	5.2	3.43	1.71	2.13	3.64	tatdn1
Hc6Bg103987	2.86	2.49	11.82	3.39	3.06	SRF6
Hc9Dg127769	0.02	0.03	0.01	0	0.01	At3g02645
unanchor37g136383	0	0.56	0.08	0.08	0	-
unanchor37g136382	1.43	0.44	0.85	0.42	0.55	At1g80550
unanchor37g136381	0.26	0.48	0.78	18.52	8.36	EXPA8
Hc15Bg34365	1.84	5.66	0.7	0.77	2.53	At1g09760
novel.68807	4.39	25.56	3.48	3.54	6.66	RBX1A
Hc13Dg25269	5.08	0	0.08	0.32	5.57	UGT74E1
Hc13Dg25266	58.2	3.98	13.15	11.83	8.79	TUFA
Hc13Dg25267	0.22	0.19	0.07	0.1	0.09	Os06g0171800
Hc13Dg25264	1.96	0.47	2.09	1.15	2.2	GRP23
Hc13Dg25265	2.5	0.38	0.63	0.76	1.3	Mgat3
Hc13Dg25262	19.39	0.03	1.09	3.21	2.97	-
Hc13Dg25263	0	0	1.02	1	1.25	-
Hc13Dg25260	17.38	39.36	32.43	37.57	12.63	-
Hc13Dg25261	39.15	3.39	4	6.04	8.3	RPL19
Hc6Cg104608	0.13	0	4.1	9.52	8.43	MSBP1
Hc9Dg127232	0	3.38	0.05	0.17	0.51	COR2
Hc16Ag39713	1.6	0.91	1.22	2	1.3	PAE5
novel.117132	13.13	56.81	36.92	18.72	19.37	RPL39A
novel.1096	1.13	6.8	0.76	0.29	1.79	czib
novel.1097	6.58	57.76	5.99	4.22	8.44	RPS30A
novel.1095	0.31	0.37	0.13	0	0.27	At2g45070
novel.38280	0.87	0.99	1.14	1.94	2.07	At3g49140
novel.38027	2.44	5.42	1.1	1.43	3.73	CRCK2
unanchor2g132752	6.48	5.67	7.55	5.53	4.45	abkC
novel.98859	2.22	0	0	2.06	1.5	PEX6
novel.98858	2.37	2.03	2.2	2.29	2.13	At4g20930
Hc6Bg103700	37.92	38.06	84.51	113.21	66.97	BAM9
Hc6Bg103985	11.5	0.96	0.65	1.19	3.94	-
Hc2Dg74017	0.05	0	0	0	0	At4g02900
Hc9Dg127234	0.64	4.92	1.04	0.44	0.57	VQ20
unanchor2g133203	1.85	0.5	0.09	1.11	8.44	YAB2
Hc2Ag67097	5.91	9.04	1.43	0.94	5.21	MAP2B
Hc2Ag67096	0.7	1.01	0.91	0.33	0.74	CPL3
Hc2Ag67095	1.9	0.82	5.66	1.64	5.26	KCS4
Hc2Ag67094	17.12	8.5	2.25	7.42	9.26	AKR2A
Hc2Ag67093	65.42	37.65	82.9	70.11	9.59	GLU1
Hc2Ag67092	2.36	2.46	2.37	2.61	1.77	MGP4
Hc2Ag67091	12.08	13.42	16.66	19.18	17.08	Os06g0170500
Hc2Ag67090	0.96	0.27	0.32	0.58	1.08	wdr91
Hc6Cg106083	0.7	0	0.38	0.21	0.63	Os12g0562100
Hc6Cg106082	1.17	0	0.18	0.1	0.14	D27
Hc6Cg106081	0	1.61	0.27	0.29	0.73	-
Hc6Cg106080	0.08	0.51	0.28	0.06	0.76	ALE2
Hc6Cg106087	0.31	0.3	0	0	0.17	PME67
Hc6Cg106086	0.05	5.89	0	0.12	0	TBP1
Hc2Ag67099	4.44	17.97	6.26	5.04	4.81	At2g03690
Hc2Ag67098	0	0	0	0	0.15	At2g28490
Hc17Bg47152	1.15	0.69	0.36	0.38	0.77	At1g62350
Hc17Bg47153	21.4	51.54	11.86	11.09	13.31	-
Hc17Bg47151	0.89	0.32	0.93	0.83	1.21	RPD1
Hc17Bg47156	0.02	0	0.01	0.07	0.14	JMJ25
novel.73798	1.71	0	0.87	0.79	2.38	At3g47110
Hc17Bg47154	0.45	0	0.03	0	0.16	-
Hc17Bg47155	3.56	0.69	3.24	2.12	3.53	RRT1
novel.73794	0.96	4.38	0.77	1.9	1.5	-
novel.73797	0	3.86	0	0	0	-
novel.95205	0.81	1.63	0.21	0.82	1.59	-
novel.73793	3.48	27.85	6.53	2.57	4.52	RPL15
Hc7Ag110940	11.68	9.98	13.89	15.69	14.99	APS2
Hc5Cg94099	0.34	0.29	0.07	0.22	0.14	At5g49610
Hc5Cg94092	0.26	0	0.22	0.09	0.11	NPG1
Hc5Cg94093	0.82	7.09	0.36	0.59	1.99	trappc4
Hc5Cg94090	0	0	0	0	6.77	At1g09380
Hc5Cg94091	0.46	0.75	1.26	0.62	0.78	SLC25A44
Hc5Cg94096	0.74	1.58	0.3	0.35	0.51	SWC4
Hc5Cg94097	1.1	0	0.04	0.32	0.04	SFR2
Hc5Cg94094	2.57	62.09	14.87	5.7	3.83	MYB2
Hc5Cg94095	1.39	0.2	0.53	0.54	0.62	CRR2
Hc17Bg46825	6.83	3.87	7.64	5.7	4.33	At5g22100
Hc17Bg46824	1.19	0.8	1.29	1.91	1.6	RAC3
Hc17Bg46827	3.23	3.6	2.76	3.28	2.93	UBC5
Hc17Bg46826	0.65	0.47	0.29	0.42	0.53	DEGP9
Hc17Bg46821	0.41	0.42	0.01	0.99	0.7	At4g31140
Hc17Bg46820	0.45	3.54	0.4	2.15	2.44	HIPP47
Hc17Bg46823	0.55	0	0	0.75	4.35	MLP423
Hc17Bg46822	8.48	28.67	30.25	33.49	31.91	-
Hc17Bg46829	0.27	0.42	0.09	0.09	0.55	ATL46
Hc17Bg46828	0	0.17	0.21	0.04	0.03	At4g23740
novel.109210	9.63	55.25	9.31	7.04	13.8	RPS28
unanchor2g133278	2.79	1.18	2.01	3.19	1.54	EVN
Hc9Bg124875	3.58	2.5	1.93	1.36	1.11	At5g34940
Hc7Eg117564	4.05	1.1	2.28	2.26	3.84	IP5P12
novel.92053	0	1.53	0	0	0	-
Hc9Bg124201	0.52	4.06	0.49	0.35	1.09	mpv17
Hc9Bg124870	1.15	0.85	0.85	0.61	1.17	At4g32130
Hc5Eg99584	0	0.12	0	0	0.04	LSI2
Hc9Bg124871	1.2	2.22	2.23	1.74	1.11	MGD3
Hc9Ag122827	27.68	69.47	23.95	16.84	29.98	RPL7D
Hc12Bg15840	0.53	1.85	0.36	0.22	0.85	VCS
Hc7Eg117567	4.4	17.05	2.51	1.92	6.95	At2g44860
Hc14Dg31248	7.58	9.42	16.7	28.85	22.07	CPK15
unanchor2g132801	1.16	2.4	0.47	0.73	1.27	STR16
Hc12Bg15841	1.69	0.31	0.48	1.48	2.2	LBD36
Hc14Dg31244	4.18	6.71	6.67	6.26	6.74	At5g53180
Hc14Dg31245	0.53	6.32	2.79	2.47	1.92	PLM
Hc14Dg31246	0	11	0.07	0	0.28	SBT2.5
Hc14Dg31247	1.94	2.39	3.55	2.77	4	CHID1
Hc14Dg31240	0	0.21	0	0	0	PLIP1
Hc14Dg31241	0	0	0.22	0.16	1.05	PYL3
Hc14Dg31242	1.61	0.04	0.05	0.24	0.34	GSVIVT00026920001
Hc14Dg31243	0	0.05	0	0.05	0	At5g58300
unanchor3g135310	3.29	0	0.11	0.61	1.64	ABCG22
Hc12Bg15843	0.73	0.75	0.23	0.63	1.16	rplY
Hc2Eg76398	1	2.11	2.18	0.65	11.42	MSL10
novel.29233	1.71	26.25	0.72	0.66	3.81	DDB_G0278111
Hc5Eg99587	13.66	10.92	17.51	33.43	7.43	At5g41330
Hc12Bg15844	5.29	4.29	5.33	5	6.37	MAPKKK5
Hc1Ag57009	1.88	0.85	1.66	2.64	1.07	PIP5K2
novel.57232	0	5.83	0	0	0	-
novel.103365	0	0.01	0	0	0	-
Hc12Bg15845	5.96	3.22	10.43	7.22	6.86	SEC31B
Hc7Eg117566	3.33	2.86	1.02	1.53	2.65	sti1
Hc2Eg76396	0.06	0.23	0.1	0.12	0.13	CTR1
novel.76084	0.96	2.44	0.09	0.57	2.92	CYP704C1
Hc12Bg15846	0.45	0.4	0.27	0.11	0.62	At1g02420
Hc2Eg76397	4.49	3.05	2.02	1.9	6.73	TRP6
Hc7Bg111809	0.07	0.05	0	0	0	At1g09900
Hc2Eg76131	0.56	1.91	0.83	3.32	3.32	-
Hc2Eg76394	1.16	1.42	3.1	1.9	3.78	BRXL4
Hc9Bg124203	0.43	0.19	0.7	0.28	0.86	At3g16010
Hc10Eg07226	0.75	1.23	0.93	1.09	2.01	AAA1
Hc10Eg07227	0.33	0.04	0.12	0.04	0.16	TDRD3
Hc10Eg07224	1.67	0.97	1.68	1.52	1.51	-
Hc10Eg07225	0	0.13	0	0	0.5	-
Hc10Eg07222	0	0	0	0.19	0.05	YUC4
Hc10Eg07220	0.03	1.4	0	0	4.92	AOP1
Hc10Eg07221	1.92	1.13	0.68	0.69	2.14	-
Hc1Ag57002	1.77	0.25	0.05	0.36	1.04	GLTP3
Hc2Eg76393	3.63	1.44	4.8	3.33	4.39	GIP1
Hc9Dg126725	0	0.02	0	0.02	0.18	AGL36
Hc2Eg76390	26.33	51.06	68.95	91.72	18.09	PAL
Hc2Eg76391	3.12	2.54	2.94	3.3	5.38	SLC25A44
Hc9Bg124202	0	0.61	0	0	0.04	PERK1
Hc7Bg112807	0.05	0.26	0	0	0	murF
Hc6Eg109260	14.83	8.92	15.82	11.41	9.99	TUFA
Hc5Eg99581	1.18	13.14	0.49	0.41	0.47	CYP71A9
unanchor182g132157	0	0	0	0	1.98	TM6
Hc6Eg109261	1.1	0.7	0.72	0.39	1.07	-
novel.121280	0.26	0.09	0.09	0.14	0.85	CLSY3
Hc6Eg109262	2.77	4.21	8.85	4.07	3.71	BPM2
Hc12Cg17274	1.24	0.06	1.58	0.67	1.31	-
Hc12Cg17275	1.18	3.01	10.66	0.7	1.42	CYP71A9
Hc12Cg17276	0.07	0	0.01	0	0.15	CYP71A9
Hc12Cg17277	7.91	8.07	5.54	7.76	8.66	PAC1
novel.71793	1.15	0.19	0.34	0.51	1.28	-
Hc6Eg109264	0.98	2.02	2.81	2.14	1.51	MED33A
novel.55546	0	0	0	0.42	0.37	-
Hc12Cg17279	0.07	0	0	0.04	0.04	Os11g0109000
Hc6Eg109265	0	0	0.29	0.08	1.27	PCMP-E42
Hc5Eg99580	1.23	0.09	0.59	0.52	0.96	SMYD4
Hc6Eg109266	0	0	0	0	0.46	PCMP-H68
unanchor1g130955	0.08	0.75	0	0.07	0	KAO2
Hc6Eg109267	0.77	1.75	2.78	1.91	3.36	At5g19025
Hc7Cg114415	1.43	1.01	1.92	1.89	0.86	-
unanchor1g130957	0.16	0.06	0.04	0.2	1.54	NPF7.3
novel.26654	0.48	8.84	2.58	2.05	2.41	-
Hc9Bg124204	3.79	1.2	0.8	1.13	2.81	-
novel.103984	2.21	4.6	0.52	0	2.96	-
novel.2792	0.33	0	0.12	0.35	1.47	SNL6
novel.103981	0	0	0.13	0	0.61	HMA9
Hc5Eg98744	17.93	9.2	21.02	40.83	5.19	PAD4
Hc5Eg98745	9.19	3.01	9.99	17.13	5.76	AAP3
Hc5Eg98746	0.43	1.94	2.97	3.39	1.17	AAP3
Hc5Eg98747	4.52	2.91	4.56	4.12	6.22	At4g12770
Hc5Eg98741	1.19	0.79	1.24	2.4	2.34	At5g39450
Hc5Eg98742	1.35	0.44	0.33	0.93	0.62	FLCY
Hc5Eg98743	1.05	0.29	0.51	2.44	0.82	MAO1B
Hc7Bg112273	1.71	3.5	1.2	1.66	1.5	TSN
Hc7Bg112272	1.51	0	0	2.03	9.95	At4g26790
Hc7Bg112271	0.17	1.26	0.2	1.3	0.26	WRKY53
unanchor1g130953	0.42	0.93	0.17	0.23	1.34	-
Hc5Eg98748	3.3	3.38	2.43	3.3	7.78	UVR8
Hc5Eg98749	6.07	1.78	0.54	0.71	1.58	-
Hc7Bg112275	1.9	3.14	0.97	1.8	0.89	At1g02270
Hc7Bg112274	1.74	0.68	1.23	1.07	1.33	ABCG28
novel.30243	0	93.81	0	0	0	-
novel.30240	0	162.27	0	0.06	0	-
novel.30244	0.95	159.97	40.42	13.19	5.27	-
Hc9Bg124207	0	0.06	0.01	0	0	YUC2
Hc6Ag101825	0.06	0	0	0	0	BPC1
Hc5Eg99582	1.43	0.34	0.96	0.65	1.09	LOI1
Hc11Cg11129	14.73	22.01	15.75	19.32	23.63	RTNLB1
Hc11Cg11128	0.36	3.39	0.66	1.19	3.32	spast
novel.121283	0	2.39	0	0	0.22	-
Hc11Cg11123	0.09	0.32	0.06	0.07	0.29	-
Hc11Cg11122	2.61	0.82	0.7	1.32	0.98	SLP2
Hc11Cg11121	59.45	7.57	5.38	17.56	18.08	-
Hc11Cg11120	0.49	2.42	2.77	12.9	18.93	-
Hc11Cg11127	0.02	0.24	0	0.26	0.03	SHR
Hc11Cg11126	0.77	5.18	0.72	0.48	1.38	-
Hc11Cg11124	0.45	0	0.98	0.79	1.33	NLP2
Hc10Eg06575	1.24	1.19	0.27	0.27	1.41	-
Hc10Eg06574	4.59	2.17	5.8	7.34	6.91	ILL1
Hc10Dg04699	12.89	17.13	7.98	5.86	14.82	MPHOSPH10
Hc10Dg04698	3.23	13.47	4.05	1.83	2.77	RPL35D
Hc10Eg06571	0.01	0.05	0.02	5.85	0.02	-
Hc10Eg06570	9.51	5.17	3.48	4.87	2.65	SHM3
Hc10Eg06573	4.12	59.29	2.31	7.55	14.36	-
Hc10Eg06572	0	0.24	0	0	0.15	Os02g0224100
Hc10Dg04693	0.85	0.36	0.24	0.16	0.98	PP2AB2
Hc10Dg04692	2.46	0.12	0.24	0.59	1.97	MER3
Hc10Dg04691	2.39	0.91	0.8	0.71	1.79	MORC6
Hc10Dg04690	1.48	1.07	0.72	0.71	0.6	CRK2
Hc10Dg04697	19.71	29.7	16.65	17.3	19.99	-
Hc10Dg04696	1.39	3.73	3.23	2.22	4.05	NIK3
Hc10Dg04695	0	0.48	1.89	2.55	0.75	KNAT6
Hc10Dg04694	3.21	1.08	3.56	3.12	3.02	PNP2
Hc11Cg10838	0.18	25.77	0.66	0	0.1	PNC1
Hc11Cg10839	0	1.41	0.11	0	0.09	PNC1
Hc11Cg10836	6.75	0.77	2.67	2.32	3.07	TIC110
Hc11Cg10837	6.8	3.96	7.91	5.04	8.87	DRT111
Hc11Cg10834	7.29	2.89	1.28	2.19	2.75	At2g30320
Hc11Cg10835	1.3	1.39	1.26	0.96	1.1	-
Hc11Cg10832	0.35	2.67	0.18	0.25	0.48	At3g56230
novel.58753	1.02	1.75	0.4	1.04	0.85	-
novel.58750	3.72	0.45	0.71	0.92	5.07	TIC236
Hc11Cg10831	1.12	0.91	0.69	1.28	0.81	BHLH61
Hc5Dg97171	1.76	2.26	0.13	0	1.7	-
Hc10Bg01678	0.03	0	0	1.06	3.58	At1g48100
novel.32571	0	5.32	0	0	0	-
novel.49630	1.87	6.61	1	1.34	3.29	OEP7
Hc10Bg01674	0.31	12.43	3.59	3.4	3.13	BOR2
Hc10Bg01675	4.29	1.1	4.6	2.83	5.11	Os03g0711400
Hc10Bg01676	0.05	0.1	0.06	1.13	0.33	At1g80170
Hc10Bg01677	13.89	31.98	25.21	39.98	37.31	ASK5
Hc10Bg01670	4.17	10.67	11.95	7.7	4.32	RPL35D
Hc10Bg01671	2.35	5.1	2.38	1.95	3.32	MPHOSPH10
Hc10Bg01673	7.49	4.22	6.6	5.83	8.01	RH14
Hc7Ag111223	0	0	0	0	0.12	MST7
Hc6Bg103989	1.04	0.38	1.3	1.59	3.23	At2g47850
Hc14Eg32418	37.68	0.33	0.06	1.29	2.46	CBBY
Hc14Eg32415	3.88	1.24	3.72	2.35	5.11	BMS1
Hc14Eg32414	1.2	1.96	1.39	0.84	1.53	-
Hc14Eg32417	0.19	0.26	0.17	0.14	0.69	OPT5
Hc14Eg32416	0	0	0	0	0.12	AGL27
Hc14Eg32411	7.64	8.74	18.89	17.62	11.87	SDH2-1
Hc14Eg32410	0.27	0.28	0.26	0.07	0.78	dnaJ
Hc14Eg32413	1.55	1.05	1.15	1.13	2.11	APE1L
Hc14Eg32412	10.42	22.16	13.94	12.12	14.41	At1g48195
Hc3Dg82858	0.85	0.87	0.85	1.19	0.89	TLP1
Hc3Dg82859	8.28	25.06	8.46	9.77	10.82	-
Hc7Ag111224	0.82	2.18	3.52	2.34	1.97	RING1
Hc3Dg82850	17.36	0	0.2	2.64	1.92	FKBP18
Hc3Dg82851	5.53	5.61	4.59	3.99	6.02	Topors
Hc3Dg82852	83.41	151.83	66.16	95.35	42.4	HIRL1
Hc3Dg82853	2.58	3.13	3.02	1.5	3.86	Os05g0583200
Hc3Dg82854	1.5	1.19	0.83	1.58	2.16	-
Hc3Dg82856	0	0	0	0	0.04	PMA4
Hc3Dg82857	0.06	0	0.66	0.26	0.49	IDD7
Hc1Dg63167	1.06	7.58	0.42	0.12	0.86	CYP23
Hc13Cg23465	0	7.3	0	0	2.58	VIT_17s0000g00560
Hc1Dg63165	5.57	1.86	3.19	5.68	4.11	ABCB19
Hc1Dg63164	0.06	2.28	0.28	18.36	0.2	ILI6
Hc1Dg63163	0.08	0	0	0.08	0	ATHB-51
Hc1Dg63162	0.86	0.57	1.03	1.59	0.54	At3g28850
Hc1Dg63161	0.37	0.04	0.05	7.89	0.33	ATHB-13
Hc1Dg63160	2.53	0.43	0.28	1.02	0.56	-
novel.86417	0.92	2.58	0.65	1.04	0.86	-
Hc13Cg23467	5.06	6.74	3.8	6.11	5.44	UBC27
Hc1Dg63169	19.41	31.24	25.11	18.45	21.82	At1g26930
Hc1Dg63168	0.35	0.91	1.89	1.25	0.98	At3g26430
Hc3Eg84804	0.7	5.41	0.16	0.65	1.16	-
Hc3Eg84805	0.06	0	0.04	0	0.16	APO4
Hc3Eg84806	21.32	8.89	26.95	31.23	12.72	At5g24010
Hc3Eg84807	7.36	0.1	1.9	8.15	5.79	At5g24010
Hc3Eg84800	6.08	14.08	6.42	3.87	5.81	GDP1
Hc3Eg84801	5.46	1.86	7.6	6.73	7.79	-
Hc3Eg84802	0.01	0	0	0	0.03	SPO11-2
Hc3Eg84803	0.42	0.59	0.05	0.28	0.58	-
Hc13Cg23461	4.01	9.07	7.35	8.45	10.5	AFB2
Hc3Eg84808	0.33	0.07	0.07	1.1	0.74	FRO2
Hc3Eg84809	1.87	0.75	0.33	0.79	1.4	MSL1
Hc13Cg23460	6.64	32.57	7.66	11.32	21.24	TIFY9
Hc1Cg60190	2.61	2.79	5.31	4.14	7.99	KIN13A
Hc1Cg60191	7.85	1.22	0.2	0.62	11.04	ABCC14
Hc1Cg60192	1.14	0.79	0.88	0.92	0.62	Hgsnat
Hc1Cg60193	28.94	22.94	38.46	33.01	23.47	OsI_027940
Hc1Cg60194	2.04	0.31	0.6	0.61	2.11	PMS1
Hc13Cg23463	1.3	0.26	0	0.73	0.62	At2g41970
Hc1Cg60196	2.69	1.83	0.95	1.31	2.66	At3g05520
Hc1Cg60197	0.89	0.68	0.54	0.54	1.17	taz
Hc1Cg60198	5.61	1.4	5.57	4.45	7.08	TOC159
Hc1Cg60199	4.45	8.36	1.8	3.28	6.08	VPS2.1
Hc13Cg23462	2.13	4.95	4.44	10.94	1.49	-
novel.84812	4.68	0.91	3.26	3.57	1.4	-
novel.84815	0	2.08	0	0	0	-
Hc18Ag50730	0	0.23	0.06	0.78	0.72	-
Hc18Ag50731	1.84	0.52	0.35	0.85	2.34	-
Hc18Ag50732	2.59	1.13	0.52	0.96	4.99	AAP7
Hc18Ag50733	7.38	2.36	0.92	1.37	2.43	APO1
Hc18Ag50734	5.83	1.52	0.54	0.37	1.75	AGPC
Hc18Ag50735	0.06	0.51	0.23	0.12	0.56	RFS1
Hc18Ag50736	1.52	0.71	0.45	0.46	1.2	PCMP-H87
Hc18Ag50737	0	0	0.28	0	0.35	ATJ11
Hc18Ag50738	3.67	1.34	3.75	4.05	5.61	VCS
Hc18Ag50739	0.04	0.04	0	0.03	0.28	DUF1
novel.14484	0.19	0	0	2.65	2.39	SAUR64
novel.14483	0.71	2.07	1.46	0.81	0	-
novel.14481	2.04	0	0.93	1.59	1.86	PURKE
novel.26955	0	0.29	0.1	0	0	Os02g0178400
unanchor299g134529	0	3.81	0.67	0.07	0.12	MYB62
novel.26959	0.68	1.16	1.38	2.34	1.9	dcaf13
Hc8Dg120888	0.21	0.08	0.13	0.06	0.12	EIX1
unanchor1147g131400	0.12	0.1	0.14	0.12	0.14	MCD1
unanchor4g137273	0.87	0.65	0	0.18	0.11	ATL70
unanchor590g140106	5.39	5.66	6.88	8.45	4.31	ATPB
unanchor1g130648	1.41	1.02	0.98	1.27	1.53	At3g56470
Hc3Cg81720	0.01	0	0.05	0	0.03	MEBL
Hc3Cg81721	2.36	4.27	2.01	2.33	2.73	RCE1
Hc3Cg81722	0.73	0.6	0.57	0.92	0.4	OsI_16820
Hc3Cg81723	8.2	3.48	0.52	0.89	6.53	MEBL
Hc3Cg81724	0.91	4.99	5.42	5.4	1.85	TULP1
Hc3Cg81725	0	0	0.05	0.18	1.14	OFP13
Hc3Cg81726	2.22	22.2	1.29	1.86	1.77	HIPP39
Hc3Cg81727	0.25	5.25	0.32	0.73	1.82	LTPG30
Hc3Cg81728	1.53	1.41	2.28	1.77	2.35	AN
Hc3Cg81729	14.54	0	0	0.48	1.54	At5g52780
Hc3Dg83729	3.78	0.53	0.72	1.42	1.19	-
Hc3Dg83728	33.54	11.6	6.09	8.89	13.39	CLPR4
Hc9Cg126178	1.12	0.06	0.44	1.31	1.65	At1g73050
Hc9Cg126179	3.7	19.04	3.6	2.27	5.12	LSM5
novel.19163	1.39	1.91	0.5	0.53	1.89	HSFA5
Hc1Cg61829	0	0.66	0	0	0.47	PUB23
Hc3Dg83721	2.41	1.31	0.65	1.56	1.24	GATA26
Hc1Cg61826	0.11	0	0	0	0	GER3
Hc1Cg61825	6.33	2.7	2.97	4.98	9.36	BLH1
Hc1Cg61824	0	0	0	0.05	0.45	ALMT2
Hc1Cg61823	0.99	1.7	1.97	1.56	0.93	-
Hc1Cg61822	8.94	7.45	11.43	11.29	10.09	CIGR1
Hc1Cg61821	2.16	0.5	2.33	1.17	2.66	cwc22
Hc14Ag27939	0.44	1.34	0.3	0.05	0.21	SIT2
novel.11614	2.77	2.75	1.06	0.88	2.68	SPBC1271.03c
Hc17Ag44903	0	0.07	0.01	0.01	0.03	SBT1.5
Hc17Ag44902	5.54	75.89	50.47	33.95	28.62	4CL2
Hc17Ag44901	0.46	0.63	1.25	0.89	1.14	HHP2
Hc17Ag44900	3.21	1.03	2.03	2.29	1.29	MGD1
Hc17Ag44907	13.32	14.85	21.87	18.13	15.22	PP2AA2
Hc17Ag44906	29.84	37.9	31.82	37.13	41.83	TBP2
Hc17Ag44905	1.79	3.63	0.94	0.79	1.86	MRPL28
Hc17Ag44904	0.67	0.14	0.08	0.96	9.76	POPTRDRAFT_578614
Hc17Ag44908	2.23	2.59	0.57	1.17	2.66	-
unanchor1g130546	20.13	272.82	18.62	18.3	45.77	UBICEP52-7
novel.11611	3.43	19.57	2.82	1.55	3.22	TOM5
Hc13Eg26590	0.84	0.16	0.05	0.27	0.49	-
Hc13Eg26591	0	0.77	0	0.03	0.08	PNS1
novel.95315	0.6	2.09	0.55	0	0.14	-
Hc13Eg26595	1.19	0.88	0.33	0.37	2.1	-
Hc13Eg26598	0	0	0	0	0.01	BALDH
Hc7Ag110777	1.3	1.38	0.3	0.65	1.42	mettl21a
Hc7Ag110776	0	0	0	0	0.29	NAC002
Hc7Ag110771	9.33	5.07	16.68	9.78	14.44	pgap3
Hc7Ag110770	5.4	11.76	3.33	3.42	6.61	At3g04600
Hc7Ag110773	3.36	8.52	3.14	2.09	4.36	At3g04600
Hc7Ag110772	4.62	1.93	1.36	1.89	2.2	FLAD1
Hc2Bg69052	4.21	5.63	5.61	4.79	4.13	At5g48380
Hc2Bg69051	2.89	2.33	2.69	2.75	2.09	ILK1
Hc2Bg69057	13.71	12.14	11.01	8.34	14.75	At5g02620
Hc2Bg69054	6.64	4.74	3.14	4	5.57	TOM9-2
Hc2Bg69055	0	0	0	0.02	0.27	-
Hc6Bg103704	0.44	0.52	0.35	0.54	0.5	NET3C
Hc2Bg69058	1.07	1.16	0.05	0.16	1.94	FRL3
Hc3Bg79619	5.9	1.35	3.18	4.5	2.6	OSB1
unanchor2g132494	0.02	0.27	0.06	0.06	0.02	BHLH111
Hc3Bg80029	0.89	2.08	1.72	0.91	2	EPSPS
Hc3Bg80028	0.27	0.77	0.05	0.07	0.43	RAD51C
unanchor2g132495	4.36	36.62	4.42	4.45	5.57	-
novel.64549	0	1.72	0.14	0	0	-
Hc3Bg80021	0	0	0	0	0.26	ARP1
Hc3Bg80020	1.09	0.12	0.77	0.86	1.52	FRS5
Hc3Bg80023	3.86	3.14	1.83	2.08	3.9	-
Hc3Bg80022	5.9	6.73	4.8	6.11	10.17	CID11
Hc3Bg80025	6.96	24.25	9.42	8.62	10.6	SR34A
Hc3Bg80024	2.63	0.47	1.79	4.84	9.3	At1g32860
Hc3Bg80027	1.13	0.1	1.58	2.48	2.05	EXL3
Hc3Bg80026	0.71	1.9	0.86	1.46	3.12	At1g62810
Hc2Ag66299	0.65	25.72	0.52	0.54	5.97	IGS1
Hc6Bg103285	3.18	3.49	0.87	1.22	3.75	-
Hc8Dg120833	0.36	1.41	0.27	0.16	0.81	GRDP2
Hc8Dg120832	10.32	8.21	10.51	10.74	7.9	HSP68
Hc8Dg120835	1.59	1.76	1.32	2.36	1.36	Trappc1
Hc8Dg120834	3.97	3.17	4.35	3.68	4.32	PIGX
Hc8Dg120837	0	0	0	0	0.04	-
Hc6Bg103284	1.4	2.06	1.57	2.67	2.04	TFB4
Hc8Dg120839	0	0.11	0.07	0.26	1.33	BHLH93
Hc8Dg120838	0	0	0.05	0.02	0.34	At5g07610
Hc6Bg103287	0.65	0.62	2.31	2.36	1.66	LYM1
Hc3Cg80451	4.31	5.79	8.02	6.64	7.07	BRG1
Hc3Cg80450	1.17	1.08	0.6	0.33	2.32	At4g02820
Hc3Cg80453	7.38	17.89	6.79	8.77	9.23	-
Hc3Cg80452	4.91	2.43	2.91	1.1	3.44	-
Hc3Cg80455	3.16	0.33	2.78	2.09	3.67	TGD4
Hc2Eg74899	1.56	0.57	0.65	0.84	2.24	PRAF1
Hc3Cg80457	1.26	4.92	0.62	1.39	1.51	-
Hc3Cg80456	3.73	13.31	3.93	7.69	5.3	GOT1
Hc3Cg80459	13.83	9.62	11.63	14.13	14.5	-
Hc3Cg80458	1.43	1.78	0.97	0.82	2.23	CCS1
Hc6Bg103280	5.58	3.58	5.38	5.33	4.35	ACY1
novel.108047	0	0	0	0.08	1.34	At1g56140
Hc18Cg52879	10.84	8.54	13.72	13.86	11.09	At2g01600
Hc18Cg52878	2.25	1.35	2.77	1.99	2.87	dsk1
Hc6Bg103283	5.48	6.08	1.75	1.43	6.68	-
novel.108040	0.12	18.19	2.96	1.07	0.65	PAL6
Hc18Cg52873	0.34	0.78	0.04	0.44	0.23	CCL5
Hc18Cg52872	10.59	0.32	0.7	2.76	3.84	MDH1
Hc18Cg52871	2.79	0.99	1.98	2.95	12.4	fluG
Hc18Cg52870	2.55	1.06	2.76	2.26	2.49	B&apos;BETA
Hc18Cg52877	0	0	0	0.04	0.08	FEI1
Hc18Cg52876	2.11	2.08	4.84	3.96	4.66	GINT1
Hc18Cg52875	0	0	0.03	0.03	2.26	TL1
Hc18Cg52874	2.03	0.49	2.31	1.9	1.46	ACBP4
Hc6Bg104077	7.3	6.2	5.19	4.19	7.95	smek1
Hc6Bg104076	9.19	96.64	14.94	11.45	19.26	RPL29A
Hc6Bg104075	11.28	12.67	13.93	14.81	7.82	SAR1A
Hc6Bg104074	9.61	3.48	4.97	5.88	5.82	CAMTA5
Hc11Dg11638	3.09	15.22	7.61	13.86	19.94	LBD37
Hc11Dg11639	2.83	2.63	2.82	3.43	3.63	gdap2
Hc6Bg104071	2.07	5.71	0.7	1.08	1.63	TAF13
Hc6Bg104070	4.87	2.9	1.91	2.29	3.69	AMSH3
Hc11Dg11634	5.89	10.36	9.04	1.7	4.99	-
Hc11Dg11635	1.17	1.36	1.16	0.74	0.58	DDB_G0288723
Hc11Dg11636	14.96	40.12	24.43	27.5	11.11	snu13
Hc11Dg11637	12.66	2.82	16.31	30.31	4.54	fmdA
Hc11Dg11630	6.22	2.89	4.18	3.8	6.28	BUB3.2
Hc11Dg11631	14.15	8.49	17.57	13.19	9.91	OXA1L
Hc11Dg11632	0.51	0.1	0.18	0.4	0.34	NPY2
Hc11Dg11633	0.64	1.47	0.44	0.26	0.93	2024-08-02
Hc11Eg13331	0.58	0.21	0	0.21	0.68	-
novel.57096	2.94	13.18	2.55	2.72	6.91	LSM7
novel.57091	0.42	3.26	0.07	0.46	0.12	-
novel.57092	1.36	1.63	0.46	0.74	1.02	SMT3
Hc3Bg78646	3.37	0.83	1.94	1.48	3.71	SUA
unanchor3g134731	0	0	0.5	1.83	0.85	LAX5
Hc12Eg19708	0.33	0.05	0.04	0.43	6.75	Os07g0190000
Hc12Eg19709	1.25	1.99	1.83	1.09	3.19	impdh
Hc3Bg78647	2.44	6.69	2.77	3.31	3.14	At1g61280
Hc12Eg19704	0	0	0.14	0	0	ZHD11
Hc12Eg19705	0.39	0.19	0.23	0.19	0.38	CTR1
Hc12Eg19706	0.65	2.63	0.95	1.22	3.18	RBK1
Hc12Eg19707	0.45	1.06	0.59	0.19	1.14	GATA24
Hc12Eg19700	0.95	0.34	2.62	1.6	1.56	TOR1
Hc12Eg19701	0.44	0.02	0.06	0.09	0.24	-
Hc12Eg19702	0	0.08	0.01	0	0.3	VIT_19s0014g04930
Hc12Eg19703	0	0	0.05	0	0.02	AIL7
Hc9Bg124252	28.03	10.39	27.1	25.89	44.51	Os01g0505400
Hc3Bg78645	3.19	3.47	1.97	1.6	4.54	R08D7.1
Hc12Ag14329	0	1.07	0	0.1	0.34	SABP2
Hc12Ag14328	1	0.25	0.54	0.69	1.31	-
Hc9Bg124253	0.09	0.09	0.15	0.15	0.23	DTX12
Hc12Ag14324	3.94	1.54	2.09	5.37	2.99	PCMP-E85
Hc12Ag14327	0.63	0.37	0.64	0.21	0.75	-
Hc12Ag14326	2.47	5.71	0.89	1.85	0.64	At5g16450
Hc12Ag14321	0.31	0	0.33	3.71	0.41	AATL1
Hc12Ag14320	0.1	1.87	0.03	0.25	1.23	At2g23540
Hc12Ag14323	1.21	0.89	2.21	1.35	1.75	NUP58
Hc12Ag14322	2.55	0.3	0.1	0.66	0.36	At3g47570
Hc8Eg121538	3.03	0.77	1.59	1.34	3.33	SCC2
Hc15Ag33886	1.64	0.63	1.61	1.26	1.14	PCMP-H13
Hc3Bg78640	1.38	7.76	0.69	1.92	1.02	-
Hc11Eg12878	0	0	0	2.85	2.9	UBL5
Hc11Eg12879	0.3	1.86	0.11	0	0.01	HDAC6
Hc11Eg12876	0.13	0.13	0.17	0.09	0.54	QWRF2
Hc11Eg12877	0	0.29	0	0.17	0.27	WRKY7
Hc11Eg12874	0.51	0.86	1.01	0.46	1.31	-
Hc11Eg12875	2.55	3.74	1.4	1	3.61	dnaJ2
Hc11Eg12872	0.54	0.25	0.25	0.21	0.24	PDV2
Hc11Eg12873	169.62	2.17	5.26	43.38	26.37	PSBO
Hc11Eg12870	3.04	1.52	0.75	0.53	4.33	At5g07960
Hc11Eg12871	0.07	0.16	0	0.03	0.22	-
Hc18Bg51550	0	0	0.14	0	0	GMPM1
Hc18Bg51551	18.26	75.84	8.52	11.15	14.48	TIF
Hc18Bg51552	1.98	3.86	3.97	4.43	3.08	PIRL4
Hc18Bg51553	4.56	1.08	2.41	3.09	4.46	VPS35A
Hc1Eg65520	0	0.03	0	0	0.35	AVT1J
Hc18Bg51555	0.05	0	0.02	0.03	0.04	choA
Hc18Bg51556	0.04	0.07	0.17	0.02	0.07	Acy1
Hc18Bg51557	0.7	0	0.31	0.17	0.91	-
Hc18Bg51558	5.32	6.13	8.6	7.89	8.45	-
Hc18Bg51559	0.56	0.86	0	0.17	1.14	-
unanchor3g134605	0	0	0.17	0.68	1.23	At1g48405
Hc9Bg124255	2.2	3.96	0.63	0.6	2.34	PSS1
Hc1Eg65528	2.89	7.84	2.86	1.82	7.08	-
Hc1Eg65529	3.19	2.88	5.74	4.99	4.27	FT1
Hc9Dg126979	2.62	27.44	1.18	1.2	9.53	LTP8
Hc9Dg126978	28.6	46.63	73.51	53.08	34.94	TUBA3
novel.99178	18.93	0.7	0.46	1.64	3.19	-
novel.91369	107.73	1.69	10.02	21.24	41.97	-
novel.66948	1.87	0	0	0.06	0	-
Hc2Cg70550	4.29	3.34	5.97	4.54	6.02	SUN2
Hc2Cg70551	3.41	5.45	2.78	1.93	2.3	V2
Hc2Cg70552	1.9	0.56	1.47	1.38	2.31	-
Hc2Cg70553	0.08	0	0	0.03	0	MIRO1
Hc2Cg70554	30.88	56.92	75.92	61.53	5.69	NHL13
Hc2Cg70555	9.45	17.88	11.15	13.83	7.88	At4g18380
Hc2Cg70556	1.15	3.72	0.96	0.72	1.81	ATJ72
Hc2Cg70557	3.64	1.93	2.74	4.66	3.56	GAL1
Hc2Cg70558	4.63	6.28	3.7	3.19	5.41	ergic3
Hc2Cg70559	0.48	0.69	0.48	1.7	0.32	CNR5
Hc4Ag85310	4.52	1.2	0.68	0.64	1.87	-
Hc4Ag85311	3.36	0.46	4.95	4.85	4.04	BSL3
Hc4Ag85316	5.49	1.33	1.16	1.87	2.95	SYP121
Hc4Ag85317	5.3	2.6	2.23	2.24	2.22	APTG1
Hc4Ag85314	2.4	0.83	1.24	0.85	2.87	ZOP1
Hc4Ag85315	0	0	0	0.15	0.08	CXE8
Hc3Ag76816	6.69	1.4	1.31	1.95	6.09	-
Hc3Ag76817	4.16	2.94	3.14	3.62	2.54	BSK2
Hc3Ag76814	2.47	5	1.62	3.35	1.86	PRS5
Hc3Ag76815	0.58	3.36	0.13	0.23	0.21	TOM2B
Hc3Ag76812	1.24	2.29	0.63	1.35	3.93	IP5P2
Hc3Ag76813	0.14	0.18	0	0.18	0.51	PER20
Hc3Ag76810	1.37	6.84	0.64	0.73	2.25	At1g61280
Hc3Ag76811	2.08	4.66	0.61	3.31	3.37	TOM2A
Hc6Ag101080	0.02	4.47	0.4	0.09	0.39	WRKY70
Hc6Ag101081	0.17	4.71	2.07	1.23	2.44	WRKY70
Hc6Ag101082	0.39	19.85	8.08	8.72	8.43	WRKY19
Hc6Ag101083	0	0	0.05	2.91	0.89	PRE6
Hc6Ag101084	0.95	2.59	0.72	1.15	1.41	BPA1
Hc6Ag101085	6.48	1.66	9.63	7.05	4.71	SUT4
Hc3Ag76818	10.45	0.11	1.75	1.08	1.73	At5g46580
Hc3Ag76819	0.48	6.1	2.76	1.13	1.15	NAC071
Hc9Cg125457	0	0	0	0	0.03	CKX5
Hc9Cg125450	1.14	1.47	4.17	5.89	6.06	PRA1F3
novel.58779	0	3.3	0	0	0	-
Hc9Cg125451	8.98	0.85	1.84	4.66	1.98	CGLD27
Hc6Ag100933	0	0	0	0	0.31	PILS7
Hc6Ag100932	2.55	1.91	2.06	2.44	2.25	RRP44A
Hc6Ag100931	38.39	0	0.13	6.82	2.74	GAPB
Hc14Cg30070	10.36	17.17	12.74	10.21	8.85	-
Hc6Ag100937	0.16	0.33	0.14	0.24	2.43	ACT1
Hc6Ag100936	0.33	2.07	0.18	0.18	0.78	OEP21B
Hc6Ag100935	8.45	14.79	18.93	10.58	11.54	OST1A
Hc6Ag100934	2.49	6.5	0.2	0.7	2.42	-
Hc6Ag100939	11.14	8.81	12.09	14.15	15.1	CALS3
Hc6Ag100938	4.13	8.79	1.98	2.68	3.54	-
novel.92070	1.3	4.93	0.81	0.71	3.03	SNRPD2
Hc9Eg128415	0.99	10.71	1.2	0.43	3.15	CHUP1
novel.92073	1.12	1.02	0.58	0.43	1.98	-
unanchor1g130544	0.13	0.28	0	0	3.34	ATHB-12
Hc8Ag117945	0.53	0.5	0.21	0.25	0.86	CINV1
unanchor727g140491	0.33	0.36	0.19	0.24	0.12	-
Hc9Eg128414	0.02	0	0	0.08	0.13	-
Hc14Ag27135	22.03	2.26	1.63	4.78	5.45	CGL160
Hc14Ag27136	0.74	0.44	0.34	0.24	0.51	LPL1
Hc14Ag27137	0.16	0	0	0	0	-
Hc14Ag27130	2.09	2.99	0.54	0.97	1.32	At5g62930
Hc14Ag27131	0	1.62	0.29	0	0.09	HD3A
Hc14Ag27132	3.3	2.7	3.3	6.55	8.81	PPCC
Hc14Ag27133	0.45	0.4	0.34	0.33	2.31	Os01g0208600
unanchor5g138359	0.02	2.38	0	0.12	0.69	SUP35
Hc14Ag27138	6.77	23.99	22.2	10.41	33.94	MJ1607
Hc14Ag27139	2.49	0.85	2.15	2.61	3.38	Scyl2
novel.17115	1.45	0.47	2.1	1.11	1.43	SGT1
novel.17117	0	3.44	0	0	0	-
novel.17116	2.73	16.3	10.91	17.5	2.06	WRKY22
unanchor2g133361	7.75	11.2	2.6	15.08	6.5	AUX22D
Hc14Ag26848	8.84	7.44	5.24	4.42	7.84	-
Hc14Ag26847	3.95	2.33	7.79	3.62	3.23	SEC23
Hc14Ag26846	1.52	0.1	0.98	1.63	0.7	-
Hc14Ag26845	0.73	1.37	2.13	1.57	0.83	WRKY71
Hc14Ag26844	0.16	0	0	0.02	0.04	At1g73400
Hc14Ag26843	1.45	1	0.85	1.17	1.39	NOP2C
Hc14Ag26842	1.35	0.7	0.46	0.5	1.96	CYCT1-3
Hc14Ag26841	1.72	7.55	6.76	11.06	3.86	APF2
Hc14Ag26840	0.14	0.35	0.77	0.57	1.18	TRANS11
novel.99532	4.49	12.25	12.92	7.47	4.54	UVR8
novel.120352	0	3.05	0.1	0	0.25	SEC22
novel.120355	0	0	0	0	0.73	-
Hc2Dg73376	3.92	1.75	3.56	2.49	2.1	At5g55720
Hc2Dg73377	0.47	0.02	0.39	0.18	0.28	PCMP-H40
Hc16Bg41159	22.03	18.22	3.28	5.98	6.82	LTD
Hc16Bg41158	18.9	24.41	17.79	16.54	17.23	SYP21
Hc2Dg73372	0.07	0.33	12.75	11.98	0	LSH3
Hc2Dg73373	0	0.49	0	0.32	6.08	NAC021
Hc2Dg73370	2.71	1.96	3.01	2.44	5.46	CDC5
Hc2Dg73371	0	0.16	0	0.03	7.66	THA1
Hc14Bg28644	10.72	0.19	0.61	0.85	2.07	TSS
Hc14Bg28645	0.97	0.09	0.72	0.69	1.14	ATX4
Hc14Bg28646	0	0	0.02	0	0	-
Hc14Bg28647	13.06	8.11	7.06	6.15	16.06	ATO
Hc14Bg28640	11.96	21.67	11.82	7.48	9.13	PSMG4
Hc14Bg28641	7.14	0.12	4.84	11.97	14.99	PME34
Hc14Bg28642	0.78	0.23	0.36	0	0	COL1
Hc14Bg28643	5.27	5.09	2.33	3.22	5.74	-
Hc6Cg105749	2.9	2.29	1.56	1.57	2.4	-
Hc5Eg100078	24.23	10.58	0.1	2.03	7.58	ACO
Hc6Cg105748	2.18	0.22	1.48	1.06	2.27	HULK2
Hc5Eg100075	5.4	8.22	19.2	9.81	8.39	APY2
Hc5Eg100074	1.85	0.02	0.09	1.14	4.17	NAC047
Hc5Eg100077	26.92	7.12	0.03	0.52	6.47	ACO
Hc5Eg100076	8.91	6.39	2.44	3.36	8.04	Usp39
Hc5Eg100071	2.39	4.5	1.68	1.75	2.82	-
Hc5Eg100070	4.65	1.18	1.48	2.23	2.2	GSTU3
Hc5Eg100072	10.98	22.9	37.36	47.77	26.23	EULS3
novel.94359	0	0.26	0	0	0.06	-
novel.63664	1.27	3.16	0.17	1.5	2.19	CML46
Hc6Bg103898	0.41	0.31	0.08	0.15	0.21	TBR
novel.68397	5.77	2.33	3.94	4.54	4.69	-
unanchor902g140896	0.17	0.62	0.21	0.53	0.66	NUP98A
novel.63661	0.66	0.43	0.35	0.67	0.99	GLDH
novel.68393	1.11	2.97	1.28	2.04	5.48	MYB4
Hc6Bg103899	25.26	6.73	14.51	13.69	13.24	THFS
novel.62533	0	5.03	0.39	0	0	SUS1
novel.62532	0.8	0.28	0.22	0.4	1.1	LECRK3
novel.9168	0.02	0	0.23	1.21	0.22	HKT7
Hc5Bg92688	0.78	0.15	0.18	0.07	0.37	PCMP-E78
Hc5Bg92689	0.08	0	0.04	0.07	1.32	At1g28600
Hc5Bg92684	2.63	9.04	1.18	2.12	2.19	-
Hc5Bg92685	3.65	7.46	1.27	2.32	4.9	At1g09660/At1g09670
Hc5Bg92686	0.64	0.11	0.17	0.13	0.5	PCMP-H42
Hc5Bg92687	29.42	6.97	17.91	8.94	8.37	HSP70
Hc5Bg92680	2.11	10.56	1.03	1.58	2.64	Mnat1
Hc5Bg92681	4.27	10.82	5.48	3.66	1.28	-
Hc5Bg92682	2.63	9.51	0.29	1.05	2.64	RABD1
Hc5Bg92683	13.52	26.36	13.54	11.24	19.78	RABA2A
Hc7Ag109812	0.88	1.31	0.28	0.31	3.37	At1g56130
Hc6Cg105741	2.43	2.07	3.75	2.33	1.98	BPM2
Hc7Ag109810	2.39	10.48	5.96	1.42	1.38	PAL6
Hc7Ag109811	1.12	0.24	0.4	0.33	1.14	At1g56140
Hc7Ag109816	0.93	0.1	1.11	1.07	1.65	SCL23
Hc7Ag109817	1.01	0.59	0.27	0.44	1.53	-
Hc17Ag45429	78.08	149.2	155.09	163.65	23.14	XTH23
Hc17Ag45428	0	0	0.07	0.04	0	XTH23
Hc7Bg111896	1.51	0.18	0.69	1.13	1	LCAT1
Hc17Ag45426	0.05	0.06	0.11	0.07	0.13	CRK1
Hc17Ag45425	2.65	2.63	0.4	0.18	0.66	HOX11
Hc17Ag45424	6.74	14.52	4.93	6.41	10.77	WIN2
Hc17Ag45423	2.08	1.15	1.31	1.33	0.94	sll0005
Hc17Ag45422	0.95	0.29	0.59	0.6	0.84	PCMP-E14
Hc17Ag45421	0	1.68	0.02	0	1.2	DBR
Hc1Ag57610	0.01	0	0	0	0.01	Pepd
Hc2Eg74913	0.62	0.23	0.07	0.23	0.98	RHD3
Hc2Eg74910	2	2.39	1.73	1.72	2.52	SIC
Hc2Eg74911	2.61	2.46	1.28	1.27	2.3	SIC
Hc2Eg74916	3.99	10	6.88	17.75	10.25	-
Hc2Eg74917	0.28	4.14	0.52	0.1	0.08	-
Hc2Eg74914	4.34	0	0	0.32	0.82	Ta1476
Hc2Eg74915	2.13	2.53	2.81	2.73	3.35	MINDY3
Hc6Cg105745	1.89	4.95	4.74	5.74	4.58	MED33B
Hc2Eg74918	3.08	34.01	10.13	13.02	6.1	PUB23
Hc2Eg74919	10.5	6.86	10.02	10.67	15.57	BLH1
novel.33849	4.8	14.64	1.18	2.99	54.65	-
novel.65628	0.25	0	0	0	0	At3g05230
Hc6Cg105744	0.61	0.16	0.44	0.23	0.78	PCMP-H34
Hc15Cg36959	11.66	5.11	14.31	9.08	11.15	At3g50280
Hc15Cg36958	1.73	1.93	3.57	3.04	2.74	-
novel.38743	1.83	1.51	15.94	0.87	5.76	At3g51370
Hc6Bg103892	0.85	0.48	0.79	0.75	0.68	NPF8.3
Hc15Cg36951	21.93	0.29	1.13	2.81	2.29	THIC
Hc15Cg36950	7.9	1.29	2.62	3.87	3.37	FTSH9
Hc15Cg36953	5.8	4.02	6.81	6.59	9.29	SE
Hc15Cg36952	4.61	17.5	10.48	7.55	10.48	At2g39960
Hc15Cg36955	0	0	0.22	0	0.32	AGL15
Hc15Cg36954	6.7	1.13	0.67	1.34	1.64	RPL4
Hc15Cg36957	4.94	5.89	2.98	3.3	4	IDH1
Hc15Cg36956	1	4.86	1.73	1.78	4.59	PXN
novel.42237	0.3	0	0	0	0.53	GEK1
novel.42234	7.21	4.23	10.12	12.34	10.04	DCP5
Hc7Cg114212	0.88	0.94	0.42	0.4	0.85	-
Hc17Bg46940	26.7	150.85	53.56	29.63	36.52	RPL22B
Hc9Dg127468	0.22	0.77	0.54	1.1	0.12	NUP133
Hc7Eg117378	0.03	1.2	18.51	27.07	5.45	PER64
Hc7Eg117379	4.38	1.63	5.16	2.97	6.87	UBC23
Hc9Dg127469	0.45	0	0.05	0.21	0.12	CAB37
novel.21380	0.17	0.32	0	0	1.34	FATA
Hc7Eg117370	27.65	24.76	25.87	41.06	44.41	-
Hc7Eg117371	0.08	0.74	0.39	0.55	3.01	DTX29
Hc7Eg117372	0.59	0	0	0.02	0.3	At1g65750
Hc7Eg117373	17.9	18.3	21.69	20.71	13.63	Os06g0717800
Hc7Eg117374	8.52	2.49	0.18	1.24	3.37	CPP1
Hc7Eg117375	1.53	0.18	0.24	1.74	1.11	MO2
Hc7Eg117376	0	0	0	0.27	2.26	EXPA11
Hc7Eg117377	1.91	6.12	3.94	2.8	2.69	trappc2l
Hc14Bg29113	2.11	3.12	5.8	3.5	5.71	STLP5
Hc14Bg29112	5.97	2.29	1.88	3.24	9.24	At3g26720
novel.2231	0.6	0.44	0.78	0.83	4.22	SAT
Hc14Bg29110	0.11	0	0	0	0	-
Hc14Bg29117	1.16	0.31	0.31	0.62	1.63	SCRM
Hc14Bg29116	1.67	5.99	2.56	0.96	1.81	-
Hc14Bg29115	0.08	0.19	0.3	0.99	1.41	CRN
Hc14Bg29114	4.58	1.68	4.87	3.48	5.96	AGD3
Hc6Bg103911	0.03	3.7	1.76	0.22	0.08	NFYA3
Hc6Bg103910	5.5	4.33	1.36	1.15	7.06	BRE1B
Hc14Bg29119	0.35	0.17	0.27	0.31	0.9	SCPL45
Hc14Bg29118	1.45	0.23	0.23	1.04	0.51	SDR2a
Hc6Bg103915	0.02	2.66	0	0	0	-
Hc6Bg103914	0	0.38	0	0	0	PDAT1
Hc6Bg103917	13.24	9.13	5.78	10.23	9.99	NLP3
Hc6Bg103916	0	0	0	0	0.15	RKD5
Hc9Dg127462	17.48	32.45	36.74	35.48	10.86	PAT1
novel.110994	1.64	3.1	1.32	1.16	1.37	-
Hc6Dg107578	4.26	5.71	8.08	8.38	2.96	COL13
novel.32630	1.73	6.49	2.99	2.81	1.84	AAPT1
Hc9Dg127421	0.13	0.05	0.16	0.18	0.93	NFD4
novel.64579	12.19	54.05	28.58	35.59	20.42	-
Hc6Dg107856	2.05	1.51	9.78	4.6	3.21	SRF7
novel.1528	0.47	5.55	0	0.62	0	-
Hc6Dg107857	0.07	0.46	0.16	0.28	0.1	-
novel.1526	1.11	1.99	0.97	1.16	1.26	MIA40
novel.1522	0.49	0	1.22	1.37	1.21	OFUT7
Hc6Dg107854	10.53	1.47	1.23	2.36	4.95	-
Hc9Dg127467	4.01	8.32	3.47	6.07	8.31	-
novel.88712	4.62	1.22	2.54	7.92	11.59	-
novel.88711	0.85	3.01	1.29	2.06	2.81	RPL29
Hc6Dg107855	48.78	39.96	40.96	48.97	61.22	RPT1
novel.120762	0	1.8	0.09	0.09	0.18	-
Hc10Cg03239	15.78	17.31	16.21	28.41	3.71	CML16
Hc10Cg03238	5.37	11.13	8.6	6.03	8.67	-
Hc10Cg03237	0.29	0	0.35	0.52	1.08	SNL6
Hc10Cg03236	9.94	1.54	1.45	2.89	3.89	TLP40
Hc10Cg03235	1.2	1.76	1.91	1.24	1.74	STY13
Hc10Cg03234	0.68	0.12	0.26	0.14	0.35	DDB_G0272484
Hc10Cg03233	1.15	0.39	0.27	0.21	1.03	At2g18220
Hc10Cg03232	0.52	0.12	0.72	2.91	4.56	GP1
Hc10Cg03231	77.62	14.62	10.31	38.69	54.13	FDH1
Hc10Cg03230	5.67	3.74	4.23	5.16	6.61	-
novel.115373	0.19	0.58	0.08	0	0.05	-
Hc6Dg107850	0.74	0.6	4.83	3.63	1.64	PMEU1
unanchor4g136979	7.59	4.34	4.82	4.57	6.31	CRK2
unanchor4g136978	0.01	0.05	0.04	0.02	0.02	-
unanchor4g136977	1.39	0.22	0.93	0.6	1.14	CYP97C1
novel.109286	2.38	7.74	1.34	0.66	1.57	RUB2
unanchor4g136975	1.03	3.69	0.48	0.3	0.91	-
Hc6Dg107851	3.13	8.71	2.14	0.96	6.38	LKR/SDH
novel.95971	1	22.78	2.52	2.45	1.76	-
unanchor4g136972	6.56	2.1	0.89	1.24	2.09	-
novel.101488	0.62	0.99	0.58	0.11	0.32	-
unanchor4g136970	0	0.04	0	0	0	CYP71BE54
Hc7Cg113547	1.21	0.17	0.21	0.68	3.3	KIN4A
Hc9Dg127618	2.37	1.25	0.84	0.65	4.29	NUDT3
Hc4Eg89329	6.7	4.37	6.68	4.55	7.66	MFAP1
Hc4Eg89328	0.47	0.13	0.15	0.22	0.91	Os04g0499300
Hc8Eg121834	0.9	0.37	0.28	0.32	0.71	PUB30
Hc4Eg89323	0	0	0.25	0	0	DPMS2
Hc4Eg89322	9.91	3.71	4.56	7.01	5.33	PRL1
Hc4Eg89321	1.77	0.97	1.29	1.45	1.88	-
Hc9Dg127612	0.6	2.27	0.07	0.35	1	ATG18B
Hc9Dg127615	0.16	0	0	0.18	0.43	PER18
Hc4Eg89326	0.85	1.85	1.84	1.73	1.47	-
Hc4Eg89325	2.96	5.34	7.5	6.59	6.47	BPM4
Hc4Eg89324	9.5	0.58	1.12	1.7	2.94	PNP1
Hc9Dg126568	4.39	23.54	3.85	12.17	6.61	IAA1
Hc9Dg126569	0	0.61	0.47	3.19	0	AUX22
unanchor5g138677	0.38	0.31	1.13	1.08	0.57	SCL4
Hc8Dg120999	0.05	9.45	0	0.1	0.37	-
unanchor5g138671	14.19	5.65	15.25	10.8	17.4	EDR1
unanchor5g138670	0	0	0	0.12	0.34	-
novel.108076	0	3.61	0	0	0.51	-
unanchor5g138672	3.59	10.36	6.65	8.61	7.16	caz
Hc9Dg126560	0	2.34	0	0	0.09	-
Hc9Dg126561	0.36	0.48	0.18	0.39	0.59	AAA1
Hc9Dg126562	0.87	0.33	0	0.12	0.42	PNSB3
Hc9Dg126563	0.08	0.15	0.09	0.3	0.48	CYCA2-1
Hc9Dg126564	0.02	0	0	0.03	0.05	GLYK
Hc9Dg126565	1.18	1.39	0.46	0.46	1.63	TDRD3
Hc9Dg126566	0.61	3.61	0.68	0.41	0.15	ADHIII
Hc9Dg126567	6.53	6.45	9.79	7.88	8.7	B&apos;KAPPA
novel.5181	2.34	0.95	1.42	1.4	2.75	-
novel.41760	52.91	73.4	10.54	20.61	38.16	TRX1
Hc18Bg52049	0	0	0	2.52	4.33	-
Hc18Bg52048	0.59	0.36	4.08	1.07	0.89	SFH4
Hc18Bg52047	0.89	0.49	0.41	0.75	0.61	-
Hc18Bg52046	2.45	0.71	1.58	1.1	1.07	HSP70-8
Hc18Bg52045	0	1.26	0	0	0.23	-
Hc18Bg52044	1.83	0.01	0	0.02	0.12	CPN60B4
Hc18Bg52043	14.15	4.71	11.17	9.68	8.4	SPPA
Hc18Bg52042	4.12	0	0.96	0.73	1.51	SPPA
Hc18Bg52041	2.4	3.94	3.44	3.6	3.49	Stk16
Hc18Bg52040	1.09	0.47	0.66	0.43	1.68	-
Hc6Eg108418	0.6	0	0	0	3.49	-
Hc6Eg108419	14.03	6.06	3.39	8.85	12.71	EDA2
Hc4Dg88679	0	0.33	0	0.04	0	-
Hc4Dg88678	0	0.02	0	0	0.03	plaa2
Hc6Eg108410	0.72	1.46	0.7	0.54	1.46	-
Hc4Dg88672	0.16	0.12	0.35	0.18	0.51	Os03g0708600
Hc4Dg88671	1.57	0.67	1.53	0.89	2.45	Tbl2
Hc4Dg88670	1.12	1.95	2.19	2.11	1.97	PPRD2
Hc4Dg88677	2.24	2.13	0.85	1.04	1.77	-
Hc4Dg88676	4.51	5.29	6.92	7.69	6.6	PAT14
Hc4Dg88675	1.12	0.15	0.43	1.37	5.73	IRKI
Hc4Dg88674	0	0	0.03	0.02	0.12	Os03g0708600
Hc5Cg95437	1.37	5.42	0.29	0.42	1.3	pcp
Hc5Cg95436	19.01	1.67	0.28	0.52	2.18	Prep
Hc5Cg95435	2.17	10.75	6.87	4.41	5.01	ECH2
Hc5Cg95434	0	0.08	0	0	0.06	CYP76B6
Hc5Cg95433	7.34	9.27	53.15	40.64	16.33	Bp10
Hc5Cg95432	1.72	3.6	1.11	0.81	1.95	NCS6
Hc5Cg95431	5.49	1.54	5.99	3.68	3.79	CIP73
Hc5Cg95430	0.98	0.87	0.06	1.19	1.96	PAT10
Hc5Cg95439	1.27	0.95	0.47	0.31	1.45	PCMP-H15
Hc5Cg95438	2.9	0.95	0.78	1	2.06	AMY2
Hc2Eg75669	6.47	3.85	5.11	6.48	6.49	tmem87a
Hc2Eg75668	0.14	0.05	0.03	0.04	0.81	OsI_011697
Hc2Eg75667	14.13	2.9	0.88	1.61	7.15	VITISV_013255
Hc2Eg75666	2.17	7.92	3.5	3.65	3.75	PYM
Hc2Eg75665	6.76	20.18	7.06	3.04	6.86	-
Hc2Eg75664	0.07	0.05	0.08	0.23	0.11	MPS1
Hc2Eg75663	1.14	10.28	1.48	0.99	1.52	DAHP1
Hc2Eg75662	0.2	1.58	1.61	0.76	1.73	-
Hc2Eg75661	1	1.63	0.88	1.26	0.16	ASIL2
Hc2Eg75660	3.71	1.24	2.2	2.41	6.88	FBW2
novel.116573	1.05	1.26	0.15	0.84	1.07	UBC37
novel.64578	42.71	542.73	177.81	72.26	64.37	-
novel.39660	0	1.44	0	0	0	-
novel.88693	1.31	0	0.81	0.4	0.69	BRN1
novel.21272	4.56	2.92	1.34	1.14	2.03	AGD1
novel.125402	3.1	6.07	1.04	1.45	1.95	RPH8A
novel.125401	0	0	0	0	1.07	-
Hc9Bg124638	4.88	1.79	7.07	3.02	2.87	PATROL1
Hc9Bg124639	0	0.59	0	0	0.26	-
Hc8Ag118246	0	0.65	0	0.09	0	RAX3
novel.15182	3.95	9.8	7.13	7.09	6.26	UBP15
novel.15183	0.73	5.52	0.3	0.19	1.25	-
Hc9Bg124630	0.15	0	0	0	0	-
unanchor1g130905	12.35	6	8.14	8.88	18.58	ACX1
Hc9Bg124632	0.07	0.01	0.04	0.02	0.01	SKM1
Hc9Bg124633	0.55	0.08	0.83	1.37	0.58	ATHB-15
Hc9Bg124634	0.29	0.1	0.01	0.23	0.56	GATA12
Hc9Bg124635	2.54	4.96	5.95	3.02	3.36	NUP35
Hc9Bg124636	4.18	5.07	5.67	3.98	4.45	At5g19680
Hc9Bg124637	7.57	4.08	6.94	10.11	13.8	STT3A
Hc7Cg113546	0	0	0	0	0.01	BIG1
unanchor400g138040	0.32	0	0.05	0.01	0.88	GW2
Hc2Cg71096	4.75	6.64	6.36	5.07	4.94	mucK
Hc2Cg71097	0.62	0.19	0.17	0.18	7.19	-
Hc2Cg71094	1.03	0.05	0.11	0.37	0.93	CV_1693
unanchor1g129748	0.29	0.33	5.5	4.3	1.63	UBC23
Hc2Cg71092	6.47	12.89	40.51	15.73	30.03	RAP2-4
Hc2Cg71093	5.22	5.26	1.28	1.25	4.61	SPBC2A9.03
Hc2Cg71090	0.32	42.97	15.22	6.34	4.39	TPP6
unanchor3g135817	4.81	2.61	1.87	2.97	8.6	At2g01810
Hc6Dg106521	2.44	0.83	1.4	1.24	4.39	ABCF1
Hc6Dg106520	0	0	0.14	0	0	HIPP05
Hc6Dg106523	6.88	1.39	2.92	2.28	6.52	BRM
Hc6Dg106522	0.65	0.15	0	0	0	At5g52970
Hc6Dg106525	16.05	5.55	6.59	8.71	10.48	Os08g0562700
Hc6Dg106524	2.77	0.86	0	0	0.42	PCAS-1
Hc2Cg71098	4.41	21.29	7.23	5.03	5.74	SDN1
Hc2Cg71099	6.24	12.91	7.1	7.38	10.7	-
Hc2Dg72818	5.69	19.24	3.9	7.17	9.68	BOI
Hc2Dg72819	1.25	1.62	1.2	0.76	1.42	Trmt61a
Hc9Dg127206	1.64	28.84	23.48	9.53	2.19	-
Hc6Eg108608	4.13	5.19	2.34	2.92	4.1	LTA3
Hc2Dg72811	6.42	1.55	0.36	3.63	9.54	CUT1
Hc2Dg72812	1.85	0.29	0.32	0.39	2.18	-
Hc2Dg72813	7.5	15.32	14.46	15.62	6.59	At1g66480
Hc2Dg72814	2.45	0	5.71	4.55	4.7	ogdh
Hc2Dg72815	0.72	2.92	1.1	0.76	1.24	PUB11
Hc2Dg72816	0.24	0.11	0.06	0.15	0.61	Os01g0868300
Hc2Dg72817	1.36	0.95	1.14	1.45	2.27	rbm48
Hc15Ag33253	1.85	7.67	0.8	0	1.33	IQD9
Hc15Ag33252	4.29	0.61	0.18	0.87	3.4	TCP4
Hc15Ag33251	0	0	0	0	1.86	NUDT15
Hc15Ag33250	6.13	0.3	1.09	1.69	2.44	SPD1
Hc15Ag33257	24.9	26.57	73.34	22.14	21.66	NCL1
Hc15Ag33256	0.05	0.02	0.02	0.04	3.51	-
Hc15Ag33254	4.64	2.49	1.78	2.13	5.91	At3g49140
unanchor174g131848	2.89	3.37	1.72	2.25	0.77	SPA1
Hc15Ag33259	3.39	2.76	1.07	4.95	3.87	-
Hc15Ag33258	3.3	4.71	4.22	4.75	5.41	fabG
novel.3917	92.71	250.58	119.57	237.65	46.81	AGP22
novel.3916	0.46	20.59	3.95	0.57	1.02	-
novel.82711	1.72	3.36	2.14	1.24	0.71	-
novel.82710	10.03	15.19	0	0	5.6	-
novel.82712	0.59	3.99	1.59	1.13	1.38	-
Hc6Eg108600	3.98	13.61	2.49	8.62	1.25	THT1
Hc5Eg99867	3.56	5.46	5.32	2.98	5.24	Os09g0556500
novel.30738	2.34	0.95	0.35	0.38	2.82	-
novel.30739	2.03	0.47	0.18	0.37	2.9	-
novel.127939	0.21	0.51	0.23	0.18	0.15	API5
Hc10Ag00119	4.34	2.04	20.26	9.29	10.04	-
Hc10Ag00118	1.38	0.13	2.08	2.67	1.15	Tmem245
Hc1Ag56933	6.06	1.8	2.79	6.53	9.6	NAC100
Hc1Ag56932	5.7	1.59	2.5	2.02	6.06	RSA1
Hc1Ag56935	0.02	0	0	0	7.69	CYP704B1
Hc1Ag56934	3.9	2.92	3.57	3.07	4.91	WDR74
Hc1Ag56937	1.04	0.95	0.19	0.14	1.01	-
Hc1Ag56936	0.43	7.12	0.48	0.77	4.45	Os03g0326500
Hc10Ag00111	3.5	0.48	1.81	1.79	2.95	Os09g0247700
Hc10Ag00110	0.64	1.6	0.57	1.15	2.32	MBP2C
Hc10Ag00113	1.09	7.58	29.53	4.67	6.56	OPT1
Hc10Ag00112	0.39	0.66	0.72	0.45	1.23	DOF4
Hc10Ag00114	0	0.02	0.03	0.03	0.07	-
Hc10Ag00117	0	0	0	0	0.03	ABCG26
Hc10Ag00116	5.73	1.98	8.9	6.23	6.89	GIP1L
Hc8Cg119428	0.98	6.4	2.08	2.73	5.76	NFYA7
novel.56468	0	1.33	0	0.55	6.54	ZPR4
Hc8Ag118247	1.98	1.2	2.15	2.93	2.88	RXW8
Hc12Cg16853	0.02	0.02	0.01	0.15	0.26	ncapg2
Hc12Cg16850	3.52	4.18	4.09	4.78	3.71	VDAC5
Hc12Cg16857	2.07	2.23	0.91	1.25	1.21	rsmE
Hc12Cg16856	0.15	0.25	0.77	6.46	0.07	PER24
Hc12Cg16855	2.71	2.91	0.71	1.51	2.96	-
Hc12Cg16854	5.5	2.5	7.81	5.56	5.95	ABCF4
Hc12Cg16858	0.42	0	0.04	0	0.8	WEL2
novel.118324	0	0	0	0	3.56	-
Hc1Ag56694	9.94	4.56	3.9	7.42	1.75	-
novel.110134	2.07	0	0	0	0	N
novel.110132	0	6.87	0	0.94	0.82	-
novel.110133	4.59	0	1.11	0.41	5.07	RGA3
novel.110130	1	0.13	0.07	0.05	0.64	NUP214
Hc1Ag56695	0.37	4.35	0.82	0.99	1.02	CLSC5
unanchor111g131336	0	0	0	0	0.02	CYCA1-3
novel.122944	0	0	0	0	6.63	TM6
novel.49344	6.86	5.41	6.24	10.81	14.75	-
novel.109752	0	7.23	0	0	0	-
novel.49340	2.22	3.1	0.25	0	0	-
Hc7Dg115850	0.86	0.09	0.24	0.44	0.77	-
Hc10Dg05637	3.63	1.04	0.47	0.83	3.27	At1g10910
Hc10Dg05634	4.44	18.35	2.03	1.22	7.8	CHUP1
Hc10Dg05635	3.53	2.03	1.52	1.16	1.95	-
Hc10Dg05632	1.03	2.27	1.56	2.37	7.23	-
Hc10Dg05633	9.55	23.74	4.5	4.77	14.25	TRX2
Hc10Dg05630	5.18	6.87	9.88	8.48	7.27	-
Hc10Dg05631	8.86	3.19	8.46	10.62	7.96	AHA11
Hc7Dg115858	3.48	4.54	2.03	2.71	4.32	-
Hc7Dg115859	6.6	3.51	8.07	6.42	5.53	MSSP2
Hc9Dg127796	1.02	0.46	0.94	0.9	1.13	GMII
Hc10Dg05638	0	0	0.03	0.09	0.08	CKX5
Hc10Dg05639	0.45	0.71	0.83	0.55	0.68	CDA1
Hc5Ag90065	0	0.02	0	0	0.79	SBT1.5
Hc5Ag90064	13.65	16.76	6.08	9.94	6.33	ephA
Hc5Ag90067	1.12	10.7	9.27	2.94	1.1	ERF071
Hc5Ag90066	3.71	2.71	10.51	8.05	9.03	GRDP1
Hc5Ag90061	0	0	0.03	0.43	9.42	DTX55
Hc5Ag90060	0.13	0.69	0.08	0.23	4.08	FLZ15
Hc5Ag90063	17.88	16.78	10.99	9.92	14.6	FAHD1
Hc5Ag90062	14.01	33.29	38.73	18.24	16.49	RPL18B
Hc5Ag90069	6.03	0.82	0.46	0.59	1.17	RSH1
Hc5Ag90068	33.4	89.21	173.82	67.03	31.16	RAP2-3
Hc9Dg127791	5.03	5.47	5.86	8.9	6.22	JGB
Hc12Ag14900	4.97	6.02	2.83	3.98	5.08	-
Hc5Dg97160	12.98	26.96	25.74	11.61	19.03	CCDC12
unanchor3g135475	0.86	6.48	0.91	0.68	1.85	PIS1
Hc9Dg127792	6.91	138.82	5.42	6.61	11.44	-
unanchor3g135472	0.12	1.1	0	0.2	0.46	-
Hc9Dg127793	0.02	0.15	0.01	0.01	0.03	NPF5.9
Hc5Dg97162	0.02	4.31	0.07	0.01	0.05	ASPG2
unanchor3g135473	0.81	0.65	1.93	1.82	3.87	-
unanchor2g133882	0	1.59	0.03	0	0.08	-
novel.16973	0.42	3.78	0.07	0.28	1.16	-
unanchor3g135470	2.14	6.54	1.23	0.79	2.13	-
Hc8Ag117721	0	0.13	0	0	0	Os02g0491600
Hc6Bg102148	0.81	2.32	0.39	0.7	1.49	ZRK7
Hc1Ag56698	1.85	1.54	3.89	2.39	3.3	LKHA4
unanchor3g135471	0.65	0.74	1.16	1.26	3.16	GBP4
Hc3Cg81875	0.03	0	0.09	0.06	0.1	PCMP-E103
Hc6Cg104782	2.19	1.96	2.77	2.4	4.3	FBL10
Hc6Cg104783	0	0	0	0	0.1	MSL6
Hc6Cg104780	1.11	0.82	0.62	1.03	1.29	-
novel.99558	0.45	0.3	0.07	0.68	2.2	GAST1
Hc6Cg104786	0	0	0	0	0.02	CLC-F
Hc5Dg97166	7.93	19.15	5.68	12.21	4.81	NRPB12
Hc6Cg104784	0.03	0.03	0.13	0.15	0.31	MSL6
Hc6Cg104785	4.96	0.17	1.83	1.83	1.87	GGR
unanchor2g133886	2.88	0	1.26	2.41	11.77	ABCB2
Hc5Dg97167	0.58	0.6	0.67	0.36	0.8	PCMP-H53
novel.101071	0	2.36	0	0	0.31	-
novel.101073	10.21	43.04	28.18	50.59	14.46	-
unanchor2g133887	11.57	2.18	1.85	3.34	4.83	ASE2
Hc11Bg09732	1.11	0.18	0.47	0.41	1.33	MOM1
Hc11Bg09733	0.91	1.09	4.36	4.92	5.25	PAL
Hc11Bg09731	1.15	0.77	1.34	1.35	1.15	-
Hc11Bg09736	0.19	0.34	0	0.13	0.27	SYT3
Hc11Bg09737	7.88	11.59	19.25	14.77	14.57	WAV3
Hc11Bg09734	0.02	0.06	0.01	0.02	0.12	MOM1
Hc11Bg09735	6.2	19.11	67.53	60.56	35.82	PAL
novel.36191	0.13	4.3	0.46	0.13	0.13	BAK1
Hc11Bg09738	0.52	2.55	0.39	1.16	0.39	NCRK
Hc11Bg09739	2.6	3.07	2.58	2.34	3.24	RRP41L
Hc12Ag14902	1.01	1.42	0.65	1.91	1.59	SCR
Hc11Cg10503	8.72	1.24	5.5	4.71	1.67	LECRK91
Hc11Cg10500	1.56	0.2	0.35	0.48	0.79	Tf2-11
unanchor585g140094	1.68	3.59	19.13	5.56	3.11	PGDH1
Hc11Cg10506	0.01	0	0	0	0.02	-
Hc11Cg10507	0.02	0	0	0	0	-
Hc11Cg10504	0	0	0.04	0	0.33	LEC10
Hc11Cg10505	2.79	1.71	3.18	2.22	1.13	LECRK91
novel.110792	0	1.43	0	0	0	-
unanchor246g134276	0	0.98	0.38	0.13	0.44	-
Hc11Cg10508	0.12	0	0.05	0	0	DPH1
Hc11Cg10509	0.27	0.04	0.34	0.1	0.55	LECRK91
novel.110796	0.95	1.25	0.42	0.4	1.93	NRS/ER
Hc6Bg102143	7.42	0.22	0.35	10.41	14.37	GASA6
Hc10Cg03857	0.09	0.86	0.76	8.7	0.23	ERF003
Hc4Bg86970	0.31	0.03	0.17	0.13	0.41	-
Hc13Eg25779	2.97	0.89	1.48	1.43	2.92	XPO1
Hc4Bg86972	0.17	0.72	0.21	0	0.37	BOU
Hc4Bg86973	3.48	0.03	0.1	1.13	4.78	ROMT
Hc4Bg86974	16.38	13.85	10.07	8.93	20.55	nmd3
Hc4Bg86975	2.95	2.04	2.87	2.06	6.56	-
Hc4Bg86976	28.56	0.13	0.34	4.09	2.15	-
Hc13Eg25778	4.22	16.42	5.37	4.99	6.15	MED21
Hc4Bg86978	3.47	3.2	1.89	4.05	3.64	STL2P
Hc4Bg86979	0.07	8.57	0.85	0.55	0.76	AHL23
Hc9Eg128257	6.46	4.42	3.2	4.08	3.26	RER4
Hc9Cg125194	0.05	0	0	0	0.03	ROMT
Hc6Bg102144	28.93	39.34	86.41	56.06	23.67	EIN3
Hc6Bg102147	2.21	6	1.66	1.35	2.01	TOM40-1
Hc12Eg19689	1.32	0.71	0.69	0.45	1.79	At5g10920
Hc6Bg102146	1	0.9	0.24	2.48	6.31	LTPG2
novel.113449	0.6	0.38	0.53	0.16	1.65	-
Hc12Eg19688	4.32	3.64	2.48	4.82	3.58	PYD3
novel.112791	0	5.05	0.09	0.22	0.75	CIF1
Hc13Dg25549	1.06	1.02	1.81	2.15	3.47	-
Hc13Dg25548	1.21	2.24	0.8	0.8	1.08	TAF11
novel.73186	2.31	1.73	1.04	0.92	3.22	AFB3
Hc13Dg25543	57.48	1.73	1.42	9.28	13	RPS20
Hc13Dg25542	0.35	4.24	1.73	0.92	0.55	PR1
Hc13Dg25541	5.66	8.12	2.95	4.04	5.33	fcf2
Hc13Dg25540	4.87	5.1	1.45	2.07	4.21	UBC38
Hc13Dg25547	0.15	0.15	0.44	1.04	0.77	BAM3
Hc13Dg25546	5.08	6.51	2.6	3.09	3.97	ECT2
Hc13Dg25545	1.07	2.03	2.22	2.13	1.16	NANA
Hc4Cg87688	2.96	5.65	1.28	2.79	5.18	ACR8
Hc4Cg87689	13.41	5.68	11.3	23.23	5.1	ACR8
Hc5Eg99102	1.67	48.73	3.38	1.74	15.75	GSTU9
Hc12Eg19684	17.26	7.66	35.12	34.76	18.85	OFUT31
Hc4Cg87680	2.21	9.59	1.79	1.32	4.69	CYP18-1
Hc4Cg87681	4.97	2.65	2.47	2.74	4.68	DHDPS2
Hc4Cg87682	0	0	0	0	0.16	SAP4
Hc4Cg87683	4.53	1.88	3.73	4.18	9.84	KINUA
Hc4Cg87684	0	7.62	0.14	0.05	0	AHL22
Hc12Eg19687	2.05	5.08	2.9	1.84	3.38	-
Hc4Cg87686	2.07	0.69	0.55	0.57	2.22	SEC15A
Hc4Cg87687	0.3	3.14	0.03	0.17	0.15	ACR8
Hc14Ag27955	7.98	27.58	3.2	5.25	6.22	ILR3
novel.2749	1.08	3.86	3.28	2.28	2.57	GLPK
Hc12Eg19686	0.03	0.42	0.13	0.09	1.09	KIN4C
Hc12Ag14907	0.64	3.37	0.19	0.17	1.43	HPCA1
unanchor262g134364	11.83	0.63	2.3	4.28	5.45	PLC6
Hc16Dg43269	3.59	2.78	2.77	1.79	5.55	JMJ16
unanchor4g137686	0.6	2.03	1.74	1.33	2.32	At1g63850
Hc12Eg19680	0	0	0	0	0.08	-
Hc5Eg99105	0.63	0.73	0.51	0.58	0.73	PUMP3
Hc2Ag66649	4.28	9.8	0.79	1.53	2.95	pitC
Hc12Eg19683	5.54	3.2	2.53	2.98	8.59	ULP2B
Hc6Bg103231	0.53	2.28	0	0	0	-
Hc2Ag66645	0.32	0.44	0.27	0.55	0.43	At1g13570
Hc2Ag66644	3.6	2.93	12.03	6.71	5.16	Trappc12
Hc12Eg19682	8.38	6.4	2.69	3.93	5.48	PAS2A
Hc2Ag66641	17.46	0	0	0.61	0.69	PNSL4
Hc2Ag66640	0.68	2.09	0.73	0.76	0.76	rplL
Hc2Ag66642	37.48	27	30.9	97.4	25.27	-
Hc2Ag67112	8.26	8.47	1.97	2.96	18.61	-
Hc2Ag67113	16.09	6.86	10.61	14.57	9.18	NFYB2
Hc2Ag67110	0.04	0.62	0	0.3	2.13	-
Hc2Ag67116	1.82	0	0	0.43	5.53	-
Hc2Ag67114	0.02	0	0	0	0.03	PG2C
Hc2Ag67115	0.87	8.2	2.26	2.43	7.77	At5g08100
Hc5Dg96570	0.78	0.02	0.22	0.09	1.13	udkC
Hc5Dg96571	0.51	3.61	0.49	0.36	0.87	NUDT25
Hc2Ag67118	0.62	0.94	0.9	0.61	0.81	PHYC
Hc2Ag67119	1.99	0.89	0.34	0.52	1.6	At1g78750
Hc5Dg96574	0.61	0.31	0.3	0.32	1.39	GC2
Hc5Dg96575	0.09	7.22	0.26	0.08	0.16	GSVIVT00037159001
Hc5Dg96576	0.03	1.04	0.35	0.16	0.11	JGB
Hc5Eg99104	1.06	0.6	0.42	1.75	1.56	MYB106
novel.78560	1.16	13.09	0.51	5.44	13.11	-
Hc6Bg103237	0.83	0.18	0.42	0.5	0.68	PCMP-E57
novel.64448	4.16	0.15	0.46	0.98	1.92	CLEB3J9
novel.17008	0.64	1.84	0.81	0.71	1.87	-
unanchor2g132422	0.87	0.17	0.31	0.36	0.89	At1g61300
unanchor2g132421	1.03	1.85	1.49	0.73	1.29	At1g61300
unanchor2g132420	14.74	38.54	10.06	9.36	18.82	At2g44860
Hc7Ag110269	0.09	0.3	0.32	0.17	0	MYB77
novel.77441	0	0	0	3.16	0.4	TPRP-F1
unanchor4g137146	0	1.09	0.27	0.35	1.81	ERG3
novel.83308	0	3.34	0	0	0	-
novel.3581	2.78	0.9	0.69	0.93	1.88	-
novel.127687	2.33	10.22	0.11	1.26	3.3	-
Hc17Dg48810	2.14	0.5	1.73	1.47	1.63	mcd4
Hc17Dg48811	27.16	0	0	0.31	163.84	XTH2
Hc17Dg48812	4.92	1.31	1.19	1.3	3.09	CBP60A
Hc17Dg48813	14.72	6.37	3.92	3.16	5.05	PRIN2
Hc17Dg48814	5.99	0	0.57	0.51	0.82	-
Hc17Dg48815	1.37	3.39	0.82	1.61	2.37	rnhA
Hc17Dg48816	17.5	19.17	23.56	25.46	21.03	-
Hc17Dg48817	2.11	1.02	2.26	4.49	0.96	CYCD1-1
Hc17Dg48818	14.79	3.33	5.65	8.93	5.28	NAT5
Hc17Dg48819	3.98	8.51	0.93	2.76	3.25	lsm12a
novel.16481	4.04	10.17	2.93	5.94	3.26	PSK2
unanchor2g132424	0.02	0	0	0	0.11	At3g19850
Hc5Dg96415	1.23	0.24	0.44	0.42	2.53	PTM
Hc5Dg96414	0.06	8.1	0	0.03	0.02	PAP27
novel.77440	3.37	1.71	2.29	3.87	4.24	Os09g0520700
Hc5Dg96413	1.66	33.57	3.53	6.81	11.19	PICBP
unanchor2g132429	0.71	0.88	0.6	1.25	1.52	PUB62
Hc15Cg36842	3.85	2.51	2.35	1.48	6.2	OEP16
Hc18Dg54629	13.03	5.15	13.03	6.09	9.58	At1g79990
Hc18Dg54628	2.09	1.75	2.02	2.04	2.75	VIL1
Hc5Dg96411	10.48	6.24	1.06	3.3	10.36	-
Hc18Dg54623	2.13	1.34	0.14	2.88	16.57	DAD2
Hc18Dg54621	3.01	2.75	1.05	1.7	1.45	-
Hc18Dg54620	12.26	2.28	6.41	21.06	11.53	-
Hc18Dg54626	2.04	0.92	2.14	1.92	2.88	MLN51
Hc18Dg54625	9.03	3.72	6.08	6.24	5.28	AGD14
Hc18Dg54624	0.11	0	0.05	0.09	0.05	HSP70-17
unanchor4g138023	4.4	14.32	3.87	7.15	10.61	ZNF706
novel.110011	0.88	4.92	0.25	0.26	1	-
unanchor4g138021	3.15	0	0.19	0.6	0.33	LPA3
unanchor4g138020	1.51	1.27	0.64	1.18	3.23	-
unanchor4g138027	0	0	0	0	0.32	CDR1
unanchor4g138026	5.45	3.9	8.76	6.84	8.41	FEI1
novel.5721	0.11	2.52	0.19	0.21	0.54	-
novel.120895	0.29	0.01	0.31	0.04	0.09	TAR1-A
unanchor4g138029	5.3	41.08	9.62	8.24	10	POLD4
unanchor4g138028	0.75	0.45	0.19	0.18	0.26	CCR4-4
Hc9Eg128250	1.11	3.32	0.23	0.67	4.08	-
novel.116962	0.52	20.13	4.32	5.49	1.51	AGP41
novel.112654	4.06	4.92	4.81	3.57	5.56	RID2
Hc8Ag118366	0.1	26.24	0.69	0.44	0.06	-
Hc2Bg70378	2.1	7.7	1.9	1.91	3.32	NDT1
novel.58751	0.32	0.12	0	0.11	0.39	-
novel.77442	0	1.01	0.16	1.18	0	-
Hc15Cg36849	2.39	3.45	2.35	3.09	3	RLCK176
Hc4Bg86713	1.37	12.72	3.06	3.11	2.21	AHL1
Hc5Dg96418	0.95	0.3	0.87	0.65	1.18	At5g04060
unanchor3g134647	2.12	13.98	2.38	2.23	2.88	-
Hc7Dg115072	0	4.94	0	0	0	-
Hc7Dg115073	0.12	0.09	0.01	0.09	0.13	IDM1
Hc7Dg115070	0.76	0.06	0.04	0.02	0.26	-
Hc7Dg115071	3.57	26.43	4.17	2.11	3.35	-
Hc17Dg49149	4.48	3.9	2.68	5.89	2.94	-
Hc17Dg49148	5.25	5.92	3.97	9.64	3.64	-
Hc7Dg115074	0	0	0	0.32	0.72	RPS15A
Hc7Dg115075	0.84	0.86	0.19	0.23	1.17	-
Hc17Dg49145	8.68	13.63	8.63	7.94	7.64	ATJ15
Hc17Dg49144	3.79	3.58	6.21	5.32	3.42	At5g16150
Hc17Dg49147	0	0.3	0	1.81	0.07	-
Hc17Dg49146	0	1.52	4.19	1.89	0.2	GIS3
Hc17Dg49141	0	0	0	0	0.08	BC10
Hc17Dg49140	0.35	0.64	3.82	2.45	2.51	At1g68400
Hc17Dg49143	7.28	2.95	5.15	3.91	8.59	BTS
Hc17Dg49142	3.03	5.32	0.58	0.71	2.3	-
Hc17Bg46982	6.01	9.77	6.52	7.4	7.15	PRMT10
Hc17Bg46983	9.29	6.83	4.21	4.52	14.84	CYP63
Hc17Bg46980	0.76	0.23	0.14	0.11	0.71	At3g54980
Hc2Bg68658	0.48	0.34	0.27	0.14	0.86	ALDH6B2
Hc17Bg46986	2.26	0.27	3.17	2.23	0.41	Lypla2
Hc17Bg46987	7.66	16.01	2.33	2.82	4.72	GRXS15
Hc17Bg46984	2.86	4.77	2.61	3.93	2.17	COX5B-1
Hc17Bg46985	0.09	0.62	0.02	0.07	0	PUB8
Hc2Bg68653	0	0.83	0.25	0.1	0.06	MKS1
Hc2Bg68652	0	0.08	0	0	0	FUT1
Hc17Bg46988	2.7	2.87	1.19	1.07	2.7	-
Hc17Bg46989	2.56	1.79	2.05	1.95	2.65	HD3B
Hc2Bg68657	0	0	0	0	0.2	RNF122
Hc2Bg68656	0	0	0	0	2.2	ABCG22
Hc2Bg68655	0.35	0.01	0.01	0.31	8.34	ABCG22
Hc2Bg68654	1.13	3.67	1.21	1.11	2.66	Os06g0170500
novel.71476	1.34	0.79	0.23	0.27	2.5	-
Hc8Ag118360	12.83	38.45	20.3	16.08	18.75	-
Hc12Bg16422	0	0.66	0.36	0.02	0	ERN1
Hc8Dg120365	3.33	3.01	1.7	1.12	2.78	At4g19070
Hc8Dg120364	0.57	0.91	3.4	5.03	1.05	-
Hc8Dg120367	0.74	0.83	0.56	0.63	1.43	JMJ16
Hc8Dg120366	12.06	1.6	2.41	12.84	9.12	NAC021
Hc8Dg120361	1.41	1.7	1.04	1.33	2.23	MED13
Hc8Dg120360	6.16	11.15	1.76	3.33	4.26	CRPK1
Hc5Eg99709	5.99	43.24	7	6.23	10.51	At3g12390
Hc5Eg99708	6.91	5.9	10.32	7.86	9.31	RHC1A
Hc5Eg99705	0	0	0	0.04	0.05	-
Hc5Eg99704	0.48	1.33	0.24	0.3	1.47	DUF5
Hc5Eg99703	0.2	0.15	0.3	0.22	0.88	DRT100
Hc5Eg99702	0.33	0.1	0.33	0.42	0.27	HSP70-17
Hc5Eg99701	0.22	0	0.01	0	0.16	FRS2
unanchor1g130293	11.8	24.43	16.99	33.03	8.57	-
novel.76861	0	0	0	0	4.22	-
unanchor1g130290	0	1.18	0	0	0	MTR_7g086140
Hc7Ag110826	7.33	0	0	0.28	1.04	-
Hc13Ag20808	0.75	0	0.1	0.16	0.54	At5g06060
novel.103082	0.11	0.99	0.15	0.21	0.63	-
Hc13Ag20809	0	1.97	0.33	0	0.05	ZFP10
unanchor2g133330	0.17	0.04	0.19	0.42	5.89	CYP79A68
unanchor1g130295	0.01	0.02	0	0	0.01	LIMYB
novel.108964	7.82	0	33.07	21.25	21.34	-
unanchor1g130294	0.95	0.05	0.27	0.18	0.52	PCMP-E98
novel.109625	0.16	6.2	0	1.53	0.6	-
novel.109626	1.29	1.3	1.12	0.62	1.45	At2g18220
Hc14Ag27434	5.5	3.4	1.86	2.56	3.82	-
Hc4Bg86192	22.09	0.33	0.14	1.53	6.06	AO1
Hc4Bg86193	0	0	0	0.01	2.89	BACOVA_02659
Hc4Bg86190	2.02	7.2	1.02	1.49	2.38	BPA1
Hc4Bg86191	0.08	0.47	2.22	1.44	0.74	QKY
Hc4Bg86196	6.33	0	0.65	6.69	2.1	GSVIVT00026920001
Hc4Bg86195	0.37	0	0	1.36	0.13	RPS2D
Hc4Bg86199	0.02	0	0	0.02	0	GSVIVT00026920001
Hc13Ag20806	1.35	2.31	0.35	0.95	1.63	HESO1
Hc12Eg19357	0.04	0.25	0.12	0.14	0.15	AVT6A
Hc13Ag20807	8.38	20.38	36.5	14.95	18.62	PP2CA
novel.85928	1.8	0.03	0.23	0.05	0.41	trpB2
Hc12Eg19356	0.05	7	6.78	1.6	0.26	At4g34215
novel.18264	0	0	0	0.15	0.98	-
unanchor1g129987	0.06	0.29	0.61	1.12	0.27	At1g56130
Hc12Eg19355	6.98	3.8	0.26	1.03	1.46	2024-09-01
novel.69939	0.75	0.07	0.2	0.46	1.5	BAGP1
Hc12Eg19354	6.15	7.93	12.25	9.77	8.23	NRPB3
Hc12Eg19353	16.57	15.21	1.82	35.82	20.07	At3g16150
unanchor2g133332	0	0.23	0	0.27	0	NTF2
Hc17Ag45026	2.95	2.06	6.57	5.75	4.66	-
Hc13Bg22148	1.4	3.51	0.69	1.85	5.66	ORRM2
Hc13Bg22149	19.94	38.88	17.34	25.67	19.83	ADF7
Hc15Bg34350	8.62	1.24	1.18	1.92	1.62	AIMP1
Hc13Bg22140	0.02	0.05	0.01	0.01	0	-
Hc13Bg22141	0.19	0	0.05	0.05	0.24	PCMP-H12
Hc13Bg22142	0.34	1.29	0.03	0	0	UXS6
Hc13Bg22143	1.53	19.16	0.67	1.21	4.81	-
Hc13Bg22144	7.95	14.69	12.25	11.94	14.05	-
Hc13Bg22145	9.62	22.59	23.7	17.28	18.84	ALY1
Hc13Bg22146	11.81	22.77	4.06	16.43	34.96	-
Hc13Bg22147	4.76	7.15	2.94	3.78	5.56	-
unanchor2g133333	5.32	0	0	1.78	1.47	NTF2
novel.78667	1.51	1.96	0.82	0.84	1.84	-
novel.93034	154.44	441.12	260.1	256.73	94.08	ATJ11
Hc8Dg121094	1.6	7.72	1.63	2.8	3.1	At2g18990
Hc8Dg121095	1.4	0.23	0.23	0.53	0.6	PYRD
Hc8Dg121096	3.13	1.89	3.14	4.64	3.08	Ddb2
Hc13Ag21255	1.29	3.99	3.81	2.89	7.39	At5g14285
Hc1Eg64949	3.53	55.27	3.38	7.57	8.58	SK3
Hc1Eg64948	4.35	6.6	4.54	2.82	4.76	EMB3004
Hc8Dg121092	1.56	1.53	0.96	3.13	1.6	-
Hc8Dg121093	3.28	1	1.99	2.01	5.19	A36
Hc1Eg64945	0.5	0.47	0.11	0.23	0.26	SEC6
Hc1Eg64944	2.19	1.47	1.94	1.56	1.26	-
Hc1Eg64947	0.01	0	0	0	0.11	HSP17.4A
Hc1Eg64946	0.05	0.18	0.04	0.2	0.98	MCM3
Hc1Eg64941	0.77	0.8	0.5	0.54	0.91	HIT4
Hc1Eg64940	0.81	0.77	0.7	0.87	1.49	AP3M
Hc1Eg64943	10.99	4.01	4.49	4.08	11.61	SEC6
Hc1Eg64942	3.46	1.91	1.23	1.76	2.43	-
Hc2Ag68232	2.24	0.7	0.94	1.65	1.52	PLIP2
Hc2Ag68233	9.54	11.39	9.79	10.32	15.69	tmem205
Hc2Ag68230	2.79	5.35	2.08	1.82	3.15	ZMAT2
Hc2Ag68231	0.05	0	0.1	0.38	8.17	-
Hc2Ag68236	10.02	31.84	16.12	12.51	14.76	SAR1A
Hc2Ag68237	24.82	316.51	31.03	19.58	42.35	RPL29A
Hc2Ag68234	0.01	0.09	0	0.07	0.28	At4g02110
Hc2Ag68235	3.25	0.23	0.9	3.03	11.14	-
novel.54463	1.71	5.32	0.41	0.42	1.33	VPS20.1
Hc2Ag68238	0.61	1.59	1.47	0.92	0.84	rplT
Hc2Ag68239	0.48	6.28	0.79	2.58	1.96	MARCHF8
Hc15Cg36048	1.73	0.12	0.06	0.53	1.66	TCP4
Hc1Dg63642	0	45.78	2.31	3.45	0.26	rbf-1
Hc1Dg63643	0.11	1.11	0.18	0.14	1.63	-
Hc15Bg34709	0.03	0.05	0.1	0.07	2.04	NAAT1
Hc15Bg34708	0.55	0.46	0.47	0.61	0.73	RTNLB17
Hc1Dg63646	3.32	3.91	2.67	3.91	2.49	-
Hc1Dg63647	2.68	0.67	0.46	1.4	0.47	CV_1693
Hc1Dg63644	1.14	0.85	1.05	1.92	0.86	MIK2
Hc1Dg63645	7.1	0.28	0.17	0.66	1.02	At1g78140
Hc15Bg34703	6.36	1.23	2.98	2.18	17.78	-
Hc15Bg34702	3.04	0.28	1.57	1.59	1.53	GLK1
Hc1Dg63648	0.69	1.01	1.41	1	0.32	SPBC2A9.03
Hc15Bg34700	0	7.96	0.04	0.14	0.26	ROMT
Hc15Bg34707	5.52	12.54	4.27	5.13	10.85	DI19-1
Hc15Bg34706	3.37	6.16	6.7	4.06	4.42	At4g28440
Hc15Bg34705	3.68	16.75	1.68	1.89	5.66	-
Hc15Bg34704	3.67	10.24	2.6	2.22	6.17	CBP20
Hc9Bg123628	2.4	1.7	2.91	1.9	4.08	VIL1
Hc9Bg123629	3.85	0	0.31	0.95	0.55	HCF101
Hc1Cg61168	3.95	2.1	2.08	2.01	3.7	RH29
Hc1Cg61166	0.09	4.8	6.36	19.57	8.67	NAC104
Hc1Cg61167	0.87	0.28	1.11	0.82	2.62	ACR3
Hc1Cg61164	1.62	1.85	3.68	1.42	2.17	GONST1
Hc1Cg61165	2.26	3.14	1.1	1.96	3.41	MED19A
Hc1Cg61162	0.02	0	0.01	0	0	ABCG5
Hc1Cg61163	5.92	32.26	10.9	6.88	9.86	SCL1
Hc1Cg61160	0	0.19	0.02	0.01	2.68	CHX19
Hc1Cg61161	4.33	1.66	2.82	4.57	4.23	MAPKKK3
novel.50877	0	3.36	0	0	0	PIK-1
Hc7Ag110265	1.87	0.04	0.1	0.33	3.68	DCL3A
unanchor1068g131248	3.86	11	4.42	5.64	6.6	ARAC3
Hc15Bg35258	3.11	1.5	1.06	1.14	1.93	RBSK
Hc15Bg35259	0	1.56	0	0	0.14	PRS4
Hc15Bg35256	1.68	0.86	0.4	0.48	2.52	prp39
Hc15Bg35257	0.5	0	0.09	0.85	5.04	GPAT1
Hc15Bg35254	1.07	1.05	1.08	0.78	4.21	COR413IM1
Hc15Bg35255	0.12	0	0.07	0.31	0.55	-
Hc15Bg35252	0.3	0.46	0.97	0.73	1.47	At2g42960
Hc15Bg35253	0.13	0	0.17	0.41	0.25	PDCB5
Hc15Bg35250	7.13	14.11	6.44	7.45	9.57	RPN11
Hc15Bg35251	0.7	0.48	0.08	0.12	0.63	-
Hc5Bg93246	2.01	1.47	5.6	22.73	18.28	LDOX
Hc11Cg10979	0	0.54	0	0	0.23	RPL10
Hc11Cg10978	0.15	0.05	0	0.05	0.06	-
Hc5Bg93243	2.23	1.88	0.94	0.67	1.01	BBD1
Hc5Bg93242	19.02	21.24	22.36	27.64	29.51	SR45A
Hc5Bg93241	2.05	1.1	1.51	1.75	2.73	PCMP-H77
Hc5Bg93240	15.62	3.91	5.33	7.01	8.24	Dnlz
Hc11Cg10973	1.6	3.8	0.13	0.4	2.18	-
Hc11Cg10972	2.37	2.89	2.39	2.01	2.82	Os01g0834700
Hc11Cg10971	7.21	1.22	1.08	1.55	3.55	At5g02830
Hc11Cg10977	1.26	1.38	0.76	0.76	1.06	NLP2
Hc11Cg10975	0.61	1.14	0.19	0.3	0.9	NRPC1
Hc11Cg10974	3.55	0.75	1.48	1.37	2.85	NRPC1
Hc5Bg92114	2.42	2.35	0.47	0.64	2.47	Ppp5c
Hc5Bg92115	0.48	0.26	0.65	1.7	4.59	SRL2
Hc5Ag90867	0.83	4.55	4.45	11.13	2.13	PHI-1
Hc5Bg92117	0.01	0	0.05	0	0.01	-
Hc5Bg92110	0.04	0	0	0.08	0.06	-
Hc5Bg92111	1.9	0.83	2.65	2.14	1.68	ALE2
Hc5Bg92112	1.72	1.1	2.65	3.34	2.89	INO80B
Hc5Bg92113	1.4	0.16	1.11	0.78	2.17	-
novel.52431	0.72	2.86	0.04	0	0.57	-
novel.4427	1.24	0.1	0.13	0.22	1.36	-
Hc5Bg92118	6.18	6.39	3.34	5.16	6	UBC32
Hc6Eg109314	0	0	0	0	0.13	PLP9
novel.52436	0.3	10.11	0.9	1.14	2.31	Os03g0326500
novel.125502	0.39	1.9	1.17	0	0.97	-
unanchor1g130008	3.17	2.28	6.35	8.18	5.31	CRK2
unanchor1g130009	18.52	12.83	7.68	21.7	13.36	gmh3
unanchor881g140843	0.02	2.42	0	0.41	0.69	MOB1A
Hc15Cg36045	0	0.2	0.03	0.06	0.07	At3g58590
unanchor1g130002	1.86	4.71	0	0.37	0.57	-
unanchor1g130003	0	0	0	0	0.13	-
novel.36132	1.43	13.61	0.62	1.97	1.46	-
unanchor1g130001	1.52	0	0.02	0.3	0.35	DSP4
unanchor1g130006	0.02	1.64	0.58	0.03	0.03	CRK2
unanchor1g130007	1.5	5.93	0.52	0.77	1.19	CRK2
unanchor1g130004	0.48	0.7	2.61	1.7	0.09	SLC1
Hc9Ag122699	1.05	1.04	1.32	2.13	1.94	PERK1
Hc5Ag90866	0	0	0.05	0	0	At4g39970
Hc7Cg112914	0.59	0.25	0.16	0.44	0.53	-
Hc7Cg112916	0	0	0	0.07	0.23	-
Hc7Cg112911	0	0.45	0	0.1	1.08	WRKY14
Hc7Cg112910	15.31	15.93	2.38	5.34	15.62	STK38L
Hc11Dg12448	20.55	31.63	24.67	30.68	28.88	RTNLB5
Hc11Dg12449	5.14	8.27	4.32	2.76	5.15	-
Hc11Dg12446	0	0.37	0.02	0.14	0.17	SHR
Hc11Dg12447	0	2.62	0.72	0.91	1.6	spast
Hc11Dg12444	0.17	0.06	0.21	0.17	0.25	NLP2
Hc11Dg12445	0	1.38	0.07	0	0	PER61
Hc11Dg12442	0.09	0.32	0.06	0.07	0.29	-
Hc11Dg12443	0.43	0.16	0	0.46	0.1	NLP2
Hc11Dg12440	3.37	1.59	2.55	1.67	3.61	FRS5
Hc11Dg12441	0.03	0	0.01	0.14	0.29	FAS1
unanchor2g133338	0.05	0	0.06	0.12	0	CUT1
Hc4Eg89587	0.2	0	0.03	0.1	0.75	NRPD1
Hc7Dg114573	58.33	1.24	3.14	6.17	3.69	-
Hc15Cg36044	3.71	2.71	3.39	3.19	5.37	GTE4
novel.18114	1.14	1.16	0.72	1.18	1.82	-
Hc9Ag122698	0.29	3.16	0.68	0.37	0.82	mpv17
novel.18112	0.8	0.41	0.77	0.93	0.51	-
novel.29867	1.1	0.86	1.13	0.61	0.79	MED13
Hc12Bg15958	0	0	0	0	0.85	-
Hc12Bg15959	0.04	0	0	0.18	0	LBD12
Hc6Bg102516	0.8	0.12	0.09	0.13	1.03	MLO11
Hc12Bg15957	19.83	48.56	17.98	52.27	80.28	-
Hc12Bg15954	1.04	14.63	1.77	0.74	1.67	NRPB9B
Hc12Bg15955	1.24	8.25	1.11	1.36	1.99	NRPB9A
Hc12Bg15952	0.76	0	0.17	0.13	0.49	PCMP-E47
Hc12Bg15953	5.42	1.11	4.03	2.41	2.88	TIC56
Hc12Bg15950	0.1	0	0	0.55	0.7	SAUR64
Hc12Bg15951	1.25	0.52	0.9	0.86	2.42	NEDD1
novel.11430	1.45	7.9	1.52	1.13	2	-
Hc16Bg40521	4.74	3.43	17.59	28.12	4.12	PME34
novel.11432	1.15	2.02	0.98	2.63	2.29	-
Hc11Dg11594	0.13	55.85	0.44	0.06	8.26	-
novel.121398	0.42	2.28	0.25	0	0.14	-
novel.92459	0.09	6.13	0	0	0	-
Hc5Ag90860	1.7	1.3	0.66	1.11	0.83	AMC1
Hc16Bg40523	3.37	5.83	3.57	3.91	3.36	-
Hc15Cg36697	6.94	12.09	5.13	3.24	3.94	-
novel.848	0.68	1.05	2.09	1.93	0.84	-
Hc16Bg40522	0.58	1.02	2.01	1.66	1.1	At4g10955
Hc16Bg40525	0	0	0	0	1.66	WSD11
novel.83221	2.65	0.47	0.9	0.83	4.32	DNAJB12
Hc15Ag33542	1.31	0.98	6.53	19.74	6.95	PME34
novel.13492	2.32	1.18	0.88	1.16	2.84	-
Hc1Cg60556	1.96	3.49	0.77	0.65	2.5	3BETAHSD/D1
unanchor339g136282	0.62	1.78	1.21	1.82	0	MYB1
Hc11Dg11593	3.69	2.39	0.01	1.16	2.63	SCPL10
unanchor339g136280	0	0	0	0	0.08	SELMODRAFT_448915
unanchor339g136281	0.11	0.54	0.74	0.66	0.16	-
novel.13499	0.64	1.26	0.7	0.45	0.86	-
Hc16Bg40526	1.53	1.28	2.31	1.77	1.61	BOB1
Hc15Cg36698	17.56	0	0.6	4.91	1.92	-
novel.14147	0	0.37	0	0	4.06	-
novel.14146	0.43	1.47	0	0	0.38	-
Hc15Cg36699	9.37	39.91	5.61	9.66	4.88	-
unanchor123g131501	0.98	0	0.38	0.18	0.58	-
novel.75635	16.06	10.83	8.23	10.48	9.07	BOLA4
unanchor4g136989	3.47	3.92	2.89	3.98	5.16	METTL6
unanchor3g135662	0.27	0.13	0.32	0.19	0.28	CRPK1
novel.46190	2.22	1.82	2.53	2.16	3.37	WRKY46
Hc2Dg73477	4.39	4.04	1.8	2.24	5.5	EMB-1
Hc9Dg127390	148.98	278.64	414.72	378.84	105.81	TIP1-1
Hc2Dg73476	2.89	0.42	2.74	3.27	3.53	PMR5
novel.98654	0	0	0	0.54	0	-
Hc9Ag122695	8.08	22.7	8.43	7.06	3.41	-
novel.75631	2.42	0	0.14	0.77	0.32	-
Hc5Eg98450	3.26	7.58	5.18	7.75	7.03	slr0305
Hc16Eg44570	0.26	11.99	0.57	0.3	0.39	SAUR71
Hc16Eg44573	0.03	0.13	0.07	0.06	0.11	RAM1
Hc16Eg44572	0.07	0	0	0	0.14	MORC7
Hc16Eg44575	10.69	34.93	20.28	13.49	13.97	UBI3
Hc16Eg44574	7.64	26.55	8.01	7.42	9.35	RAM1
Hc16Eg44577	11.89	23.37	15.53	19.6	17.31	PAT07
Hc16Eg44576	0.87	4.68	1.3	1.13	3.4	PBS1
Hc16Eg44579	0.64	1	0.4	0.45	1.09	Os08g0536000
Hc16Eg44578	0.29	0.3	0.11	0.09	2.2	NAC083
Hc9Eg129129	0	0	0	0.09	0.03	MYB36
unanchor373g136393	3.79	1.55	4.84	3.84	3.89	ogdh
Hc9Dg127361	0.94	2.7	2.08	1.13	0.74	NDT1
Hc9Dg127360	1.45	1.03	1.88	4.43	2.3	BC10
Hc9Dg127363	0.03	0.22	0.06	0.22	0.65	NACK1
Hc9Dg127362	1.78	0.35	0.6	0.81	1.83	UBP24
Hc9Dg127365	6.44	6.03	8.88	13.82	6.27	LRK10L-1.2
Hc9Ag122694	2.65	7.13	1.72	1.91	3.55	COV1
Hc3Cg81689	2.2	2.23	1.6	1.78	1.49	OSB1
Hc3Cg81688	0	0	0.03	0	1.36	-
Hc3Cg81687	1.71	1.12	1.8	1.64	5.14	ALY2
Hc3Cg81686	4.57	8.78	1.66	2.66	5.24	At3g62120
Hc3Cg81685	19.85	25.65	24.7	21.54	25.94	At4g02580
Hc3Cg81684	1.81	0.9	2.13	2.74	2.25	UNE12
Hc3Cg81683	2.06	3.27	2.37	2.03	2.43	Os06g0530700
Hc3Cg81682	0.04	0.84	0.09	0.05	0.07	CNL
Hc3Cg81681	38.49	0	0	2.46	2.41	PNSB5
Hc3Cg81680	12.29	11.53	3.91	4.55	4.78	TATA
Hc14Cg30121	2.57	0.39	0.53	1.43	2.02	PIF1
Hc14Cg30120	3.37	0	0	0.68	1.16	PAM71-HL
Hc14Cg30123	1.56	0.38	1.39	1.32	1.62	PIR
novel.31848	0.93	17.37	0.74	0.5	1.84	-
Hc14Cg30125	4.89	1.57	1.48	2.37	11.59	-
Hc14Cg30124	2.55	1.14	0.58	0.79	3.34	NLE1
Hc14Cg30127	0.66	0.04	0.08	0.02	0.53	MSH1
Hc1Ag57564	5.56	8.1	2.25	5.97	9.13	HIS2A
Hc14Cg30129	4.84	0.2	0.32	0.51	1.01	-
Hc14Cg30128	4.77	3.76	2.58	1.9	3.29	GRXS10
novel.85148	5.62	4.24	12.43	9.53	8.67	SR45
Hc17Ag45717	0.84	2.78	1.27	1.57	1.69	JAL3
Hc2Dg73478	0	0.84	0	0.52	0.28	EMB-1
Hc2Dg74169	0.31	0.16	0	0	0.64	PAP20
[truncated: 145,774 more rows]
